# Supplementary material for: Systematic analysis of the Candida albicans kinome reveals environmentally contingent protein kinase-mediated regulation of filamentation and biofilm formation in vitro and in vivo
Source: mBio. 2024 Jul 1;15(8):e01249-24. doi: 10.1128/mbio.01249-24 (PMC11323567; doi:10.1128/mbio.01249-24)
Supplement: Table S1 — All protein kinases targeted. [file mbio.01249-24-s0006.xlsx]

## Sheet: Kinase list
Plate position	Systematic Name	Gene	Barcode no.
Plate 1
A1	C1_02120C	SHA3	ST03
B1	C1_03450C	orf19.3047	ST04
C1	C1_03470C	orf19.3049	ST05
D1	C1_04780C	orf19.764	ST07
E1	C1_05370C	orf19.428	ST08
F1	C1_06090C	SKY1	ST24
G1	C1_06360W	orf19.6275	ST10
H1	C1_06780W	NPR1	ST15
A2	C1_07640C	orf19.2781	ST17
B2	C1_07970C	IRE1	ST18
C2	C1_08540C	orf19.399	ST19
D2	C1_10000C	CPP1	ST20
E2	C1_10010C	SWE1	ST21
F2	C1_10210C	CLA4	ST22
G2	C1_10220C	TPK1	ST01
H2	C1_10380C_A	CBK1	ST28
A3	C1_10780C_A	HNT1	ST30
B3	C1_10950C_A	orf19.2320	ST31
C3	C1_11400C_A	GIN4	ST37
D3	C1_12120W_A	POM1	ST39
E3	C1_12410C_A	PKH2	ST40
F3	C1_13470W_A	KNS1	ST41
G3	C1_14010W_A	CSK1	ST42
H3	C2_00300C_A	CKB1	ST43
A4	C2_03320W_A	CHK1	ST44
B4	C2_03330C_A	HOG1
C4	C2_03760C_A	orf19.846	ST01
D4	C2_03770C_A	STE11	ST02
E4	C2_03900C_A	orf19.835	ST03
F4	C2_03940C_A	SCH9	ST04
G4	C2_04260W_A	SSN3	ST05
H4	C2_04270W_A	CAK1	ST07
A5	C2_04280W_A	orf19.792	ST08
B5	C2_04290W_A	RIM11	ST09
C5	C2_04360W_A	orf19.4518	ST10
D5	C2_04760W_A	KIC1	ST14
E5	C2_04930C_A	CRK1	ST15
F5	C2_04980C_A	CKA2	ST16
G5	C2_05780C_A	MKK2	ST19
H5	C2_06600W_A	SKY2	ST20
A6	C2_07130C_A	RCK2	ST22
B6	C2_07210C_A	TPK2	ST12
C6	C2_07530C_A	orf19.1874	ST24
D6	C2_08270C_A	orf19.2222	ST25
E6	C2_08860W_A	FPK1	ST26
F6	C2_09230C_A	KIS1	ST27
G6	C2_10260C_A	CMK2	ST28
H6	C2_10530C_A	KIN3	ST30
A7	C2_10750C_A	AKL1	ST31
B7	C3_00550C_A	HRK1	ST37
C7	C3_02260C	orf19.1619	ST40
D7	C3_03810W	RAD53	ST41
E7	C3_04550C	CMK1	ST43
F7	C3_05420W	orf19.6980	ST44
G7	C3_05740C	SSN8	ST01
H7	C3_06070C	PBS2	ST02
A8	C3_06620W	FUN31	ST03
B8	C4_03120C	BUB1	ST04
C8	C4_04450C	ATG1	ST05
D8	C4_04460C	SAK1	ST07
E8	C4_05030C	SSK2	ST08
F8	C4_06260W	PGA43	ST09
G8	C4_06480C	CEK1	ST10
H8	C5_01320W	SNF1	ST11
A9	C5_01490C	orf19.4144	ST12
B9	C5_02340C	CST20	ST13
C9	C5_02440C	orf19.4252	ST14
D9	C5_02560C	orf19.4269	ST15
E9	C5_02760W	CKB2	ST16
F9	C5_02840C	HSL1	ST17
G9	C5_03150W	orf19.4347	ST18
H9	C5_04060C_A	MEC1	ST47
A10	C5_05090W_A	MSS2	ST19
B10	C6_00350W_A	PKH3	ST21
C10	C6_01190C_A	VPS15	ST22
D10	C6_02190C_A	orf19.3459	ST25
E10	C6_03010W_A	TEL1	ST28
F10	C7_00740W_A	RIM15	ST30
G10	C7_01330C_A	GCN2	ST31
H10	C7_02220C_A	orf19.6492	ST33
A11	C7_02800W_A	NIK1	ST34
B11	C7_02990W_A	BCK1	ST37
C11	C7_03340C_A	PRR2	ST38
D11	C7_04110W_A	ENV7	ST39
E11	CR_00120C_A	MKC1	ST40
F11	CR_00260W_A	KIN2	ST41
G11	CR_01000C_A	SLN1	ST42
H11	CR_02040W_A	PRK1	ST43
A12	CR_02210W_A	orf19.3751	ST44
B12	CR_02250C_A	CEX1	ST45
C12	CR_02460W_A	orf19.3720	ST11
D12	CR_03290C_A	IME2	ST13
E12	CR_03900W_A	HST7	ST32
F12	CR_05940W_A	CEK2	ST33
G12	CR_06000W_A	SOK1	ST34
H12	SN95
Plate 2
A1	CR_06040W_A	orf19.3854	ST35
B1	CR_07090W_A	STT4	ST38
C1	CR_08860W_A	PDK2	ST32
D1	CR_10660W_A	CKA1	ST11
E1	SN95
F1	SN95
G1	SN95
H1	SN95

## Sheet: Oligo Used
Gene		gRNA Primers		Deletion Construct Primers		LEU2 plasmid	Barcode	Confirmation primers
								5' Left out	5 'Left internal	3' Right internal	3' Right out
C1_02120C		OL152	18.008	OL170	OL49	pMH04	ST03	OL269	OL282	OL301	OL292
		OL153	18.005	OL171	OL48	pMH03
		OL154	18.008
		OL155	18.005
C1_03450C		OL156	18.008	OL172	OL49	pMH04	ST04	OL270	OL283	OL302	OL293
		OL157	18.005	OL173	OL48	pMH03
		OL158	18.008
		OL159	18.005
C1_03470C		OL160	18.008	OL174	OL49	pMH04	ST05	OL271/OL426	OL284/OL427	OL303	OL294
		OL161	18.005	OL175	OL48	pMH03
		OL162	18.008
		OL163	18.005
C1_04780C		OL188	18.008	OL178	OL49	pMH04	ST07	OL273	OL286	OL305	OL296
		OL189	18.005	OL179	OL48	pMH03
		OL190	18.008
		OL191	18.005
C1_05370C		OL192	18.008	OL180	OL49	pMH04	ST08	OL274	OL287	OL306	OL297
		OL193	18.005	OL181	OL48	pMH03
		OL194	18.008
		OL195	18.005
C1_06090C		OL196	18.008	OL182	OL49	pMH04	ST24	OL275	OL288	OL421	OL420
		OL197	18.005	OL183	OL48	pMH03
		OL198	18.008
		OL199	18.005
C1_06360W		OL200	18.008	OL184	OL49	pMH04	ST10	OL276	OL289	OL307	OL298
		OL201	18.005	OL185	OL48	pMH03
		OL202	18.008
		OL203	18.005
C1_06780W		OL212	18.008	OL250	OL49	pMH04	ST15	OL310	OL318	OL326	OL334
		OL213	18.005	OL251	OL48	pMH03
		OL214	18.008
		OL215	18.005
C1_07640C		OL220	18.008	OL254	OL49	pMH04	ST17	OL311	OL319	OL328	OL336
		OL221	18.005	OL255	OL48	pMH03
		OL222	18.008
		OL223	18.005
C1_07970C		OL224	18.008	OL256	OL49	pMH04	ST18	OL312	OL320	OL329	OL337
		OL225	18.005	OL257	OL48	pMH03
		OL226	18.008
		OL227	18.005
C1_08540C		OL228	18.008	OL258	OL49	pMH04	ST19	OL416	OL417	OL330	OL338
		OL229	18.005	OL259	OL48	pMH03
		OL230	18.008
		OL231	18.005
C1_10000C		OL232	18.008	OL260	OL49	pMH04	ST20	OL313	OL321	OL331	OL339
		OL233	18.005	OL261	OL48	pMH03
		OL234	18.008
		OL235	18.005
C1_10010C		OL236	18.008	OL262	OL49	pMH04	ST21	OL314	OL322	OL419	OL418
		OL237	18.005	OL263	OL48	pMH03
		OL238	18.008
		OL239	18.005
C1_10210C		OL240	18.008	OL264	OL49	pMH04	ST22	OL315	OL323	OL332	OL340
		OL241	18.005	OL265	OL48	pMH03
		OL242	18.008
		OL243	18.005
C1_10220C		OL244	18.008	OL266	OL49	pMH04	ST01	OL316	OL324	OL110/111	OL106/107
		OL245	18.005	OL267	OL48	pMH03
		OL246	18.008
		OL247	18.005
C1_10380C_A_SN152#1		OL341	18.008	OL381	OL49	pMH04	ST28	OL430	OL484	OL493	OL501
		OL342	18.005	OL382	OL48	pMH03
		OL343	18.008
		OL344	18.005
C1_10780C_A_gRNA#1		OL345	18.008	OL383	OL49	pMH04	ST30	OL431	OL485	OL494	OL502
		OL346	18.005	OL384	OL48	pMH03
		OL347	18.008
		OL348	18.005
C1_10950C_A_gRNA#1		OL349	18.008	OL385	OL49	pMH04	ST31	OL432	OL486	OL495	OL503
		OL350	18.005	OL386	OL48	pMH03
		OL351	18.008
		OL352	18.005
C1_11400C_A		OL353	18.008	OL387	OL49	pMH04	ST37	OL439	OL531	OL496	OL504
		OL354	18.005	OL388	OL48	pMH03
		OL355	18.008
		OL356	18.005
C1_12120W_A_gRNA#1		OL357	18.008	OL389	OL49	pMH04	ST39	OL433	OL487	OL497	OL505
		OL358	18.005	OL390	OL48	pMH03
		OL359	18.008
		OL360	18.005
C1_12410C_A_gRNA#1		OL361	18.008	OL391	OL49	pMH04	ST40	OL434	OL488	OL498	OL506
		OL362	18.005	OL392	OL48	pMH03
		OL363	18.008
		OL364	18.005
C1_13470W_A_gRNA#1		OL365	18.008	OL393	OL49	pMH04	ST41	OL435	OL489	OL532	OL533
		OL366	18.005	OL394	OL48	pMH03
		OL367	18.008
		OL368	18.005
C1_14010W_A_gRNA#1		OL369	18.008	OL395	OL49	pMH04	ST42	OL436	OL490	OL499	OL507
		OL370	18.005	OL396	OL48	pMH03
		OL371	18.008
		OL372	18.005
C2_00300C_A_gRNA#1		OL373	18.008	OL397	OL49	pMH04	ST43	OL437	OL491	OL534	OL535
		OL374	18.005	OL398	OL48	pMH03
		OL375	18.008
		OL376	18.005
C2_03320W_A_gRNA#1		OL377	18.008	OL399	OL49	pMH04	ST44	OL438	OL492	OL500	OL508
		OL378	18.005	OL400	OL48	pMH03
		OL379	18.008
		OL380	18.005
C2_03330C_A_gRNA#1		OL440	18.008	OL509	OL49	pMH04	ST47	OL536	OL565	OL547	OL556
		OL441	18.005	OL510	OL48	pMH03
		OL442	18.008
		OL443	18.005
C2_03760C_A_gRNA#1		OL444	18.008	OL511	OL49	pMH04	ST01	OL537	OL566	OL548	OL557
		OL445	18.005	OL512	OL48	pMH03
		OL446	18.008
		OL447	18.005
C2_03770C_A_gRNA#1		OL448	18.008	OL513	OL49	pMH04	ST02	OL538	OL567	OL549	OL558
		OL449	18.005	OL514	OL48	pMH03
		OL450	18.008
		OL451	18.005
C2_03900C_A_gRNA#1		OL452	18.008	OL515	OL49	pMH04	ST03	OL539	OL568	OL550	OL559
		OL453	18.005	OL516	OL48	pMH03
		OL454	18.008
		OL455	18.005
C2_03940C_A_gRNA#1		OL456	18.008	OL517	OL49	pMH04	ST04	OL540	OL569	OL551	OL560
		OL457	18.005	OL518	OL48	pMH03
		OL458	18.008
		OL459	18.005
C2_04260W_A_gRNA#1		OL460	18.008	OL519	OL49	pMH04	ST05	OL541	OL570	OL552	OL561
		OL461	18.005	OL520	OL48	pMH03
		OL462	18.008
		OL463	18.005
C2_04270W_A_gRNA#1		OL464	18.008	OL521	OL49	pMH04	ST07	OL542	OL571	OL576	OL575
		OL465	18.005	OL522	OL48	pMH03
		OL466	18.008
		OL467	18.005
C2_04280W_A_gRNA#1		OL468	18.008	OL523	OL49	pMH04	ST08	OL545	OL574	OL553	OL562
		OL469	18.005	OL524	OL48	pMH03
		OL470	18.008
		OL471	18.005
C2_04290W_A_gRNA#1		OL472	18.008	OL525	OL49	pMH04	ST09	OL543	OL572	OL554	OL563
		OL473	18.005	OL526	OL48	pMH03
		OL474	18.008
		OL475	18.005
C2_04360W_A_gRNA#1		OL476	18.008	OL527	OL49	pMH04	ST10	OL544	OL573	OL555	OL564
		OL477	18.005	OL528	OL48	pMH03
		OL478	18.008
		OL479	18.005
C2_04760W_A		OL581	18.008	OL656	OL49	pMH04	ST14	OL710	OL720	OL730	OL725
		OL619	18.005	OL675	OL48	pMH03
		OL582	18.008
		OL620	18.005
C2_04930C_A_gRNA#1		OL583	18.008	OL657	OL49	pMH04	ST15	OL711	OL721	OL731	OL726
		OL621	18.005	OL676	OL48	pMH03
		OL584	18.008
		OL622	18.005
C2_04980C_A		OL585	18.008	OL658	OL49	pMH04	ST16	OL1461	OL1462	OL732	OL727
		OL623	18.005	OL677	OL48	pMH03
		OL586	18.008
		OL624	18.005
C2_05780C_A_gRNA#1		OL591	18.008	OL661	OL49	pMH04	ST19	OL715	OL735	OL740	OL745
		OL629	18.005	OL680	OL48	pMH03
		OL592	18.008
		OL630	18.005
C2_06600W_A_gRNA#1		OL593	18.008	OL662	OL49	pMH04	ST20	OL716	OL736	OL741	OL746
		OL631	18.005	OL681	OL48	pMH03
		OL594	18.008
		OL632	18.005
C2_07130C_A_gRNA#1		OL597	18.008	OL664	OL49	pMH04	ST22	OL718	OL738	OL743	OL748
		OL635	18.005	OL683	OL48	pMH03
		OL598	18.008
		OL636	18.005
C2_07210C_A		OL480	18.008	OL529	OL49	pMH04	ST12	OL546	OL693	OL695	OL694
		OL481	18.005	OL530	OL48	pMH03
		OL482	18.008
		OL483	18.005
C2_07530C_A_gRNA#1		OL601	18.008	OL666	OL49	pMH04	ST24	OL764	OL773	OL782	OL783
		OL639	18.005	OL685	OL48	pMH03
		OL602	18.008
		OL640	18.005
C2_08270C_A		OL603	18.008	OL667	OL49	pMH04	ST25	OL765	OL774	OL784	OL785
		OL641	18.005	OL686	OL48	pMH03
		OL604	18.008
		OL642	18.005
C2_08860W_A		OL605	18.008	OL668	OL49	pMH04	ST26	OL766	OL775	OL951	OL950
		OL643	18.005	OL687	OL48	pMH03
		OL606	18.008
		OL644	18.005
C2_09230C_A		OL607	18.008	OL669	OL49	pMH04	ST27	OL771	OL1466	OL786	OL787
		OL645	18.005	OL688	OL48	pMH03
		OL608	18.008
		OL646	18.005
C2_10260C_A		OL609	18.008	OL670	OL49	pMH04	ST28	OL767	OL776	OL788	OL789
		OL647	18.005	OL689	OL48	pMH03
		OL610	18.008
		OL648	18.005
C2_10530C_A		OL611	18.008	OL671	OL49	pMH04	ST30	OL768	OL777	OL790	OL791
		OL649	18.005	OL690	OL48	pMH03
		OL612	18.008
		OL650	18.005
C2_10750C_A		OL613	18.008	OL672	OL49	pMH04	ST31	OL769	OL778	OL792	OL793
		OL651	18.005	OL691	OL48	pMH03
		OL614	18.008
		OL652	18.005
C3_00550C_A		OL615	18.008	OL673	OL49	pMH04	ST37	OL770	OL779	OL794	OL795
		OL653	18.005	OL692	OL48	pMH03
		OL616	18.008
		OL654	18.005
C3_02260C		OL798	18.008	OL899	OL49	pMH04	ST40	OL977	OL978	OL979	OL980
		OL846	18.005	OL924	OL48	pMH03
		OL799	18.008
		OL847	18.005
C3_03810W		OL800	18.008	OL900	OL49	pMH04	ST41	OL981	OL982	OL983	OL984
		OL848	18.005	OL925	OL48	pMH03
		OL801	18.008
		OL849	18.005
C3_04550C		OL804	18.008	OL902	OL49	pMH04	ST43	OL989	OL990	OL991	OL992
		OL852	18.005	OL927	OL48	pMH03
		OL805	18.008
		OL853	18.005
C3_05420W		OL806	18.008	OL903	OL49	pMH04	ST44	OL993	OL994	OL995	OL996
		OL854	18.005	OL928	OL48	pMH03
		OL807	18.008
		OL855	18.005
C3_05740C		OL810	18.008	OL905	OL49	pMH04	ST01	OL1001	OL1002	OL1003	OL1004
		OL858	18.005	OL930	OL48	pMH03
		OL811	18.008
		OL859	18.005
C3_06070C		OL812	18.008	OL906	OL49	pMH04	ST02	OL1005	OL1006	OL1007	OL1008
		OL860	18.005	OL931	OL48	pMH03
		OL813	18.008
		OL861	18.005
C3_06620W		OL814	18.008	OL907	OL49	pMH04	ST03	OL1009	OL1010	OL1011	OL1012
		OL862	18.005	OL932	OL48	pMH03
		OL815	18.008
		OL863	18.005
C4_03120C		OL816	18.008	OL908	OL49	pMH04	ST04	OL1013	OL1014	OL1015	OL1016
		OL864	18.005	OL933	OL48	pMH03
		OL817	18.008
		OL865	18.005
C4_04450C		OL818	18.008	OL909	OL49	pMH04	ST05	OL1017	OL1018	OL1019	OL1020
		OL866	18.005	OL934	OL48	pMH03
		OL819	18.008
		OL867	18.005
C4_04460C		OL820	18.008	OL910	OL49	pMH04	ST07	OL1021	OL1022	OL1023	OL1024
		OL868	18.005	OL935	OL48	pMH03
		OL821	18.008
		OL869	18.005
C4_05030C		OL822	18.008	OL911	OL49	pMH04	ST08	OL1025	OL1026	OL1027	OL1028
		OL870	18.005	OL936	OL48	pMH03
		OL823	18.008
		OL871	18.005
C4_06260W		OL824	18.008	OL912	OL49	pMH04	ST09	OL1029	OL1030	OL1031	OL1032
		OL872	18.005	OL937	OL48	pMH03
		OL825	18.008
		OL873	18.005
C4_06480C		OL826	18.008	OL913	OL49	pMH04	ST10	OL1033	OL1034	OL1035	OL1036
		OL874	18.005	OL938	OL48	pMH03
		OL827	18.008
		OL875	18.005
C5_01320W		OL828	18.008	OL914	OL49	pMH04	ST11	OL1037	OL1038	OL1039	OL1040
		OL876	18.005	OL939	OL48	pMH03
		OL829	18.008
		OL877	18.005
C5_01490C		OL830	18.008	OL915	OL49	pMH04	ST12	OL1041	OL1042	OL1043	OL1044
		OL878	18.005	OL940	OL48	pMH03
		OL831	18.008
		OL879	18.005
C5_02340C		OL832	18.008	OL916	OL49	pMH04	ST13	OL1045	OL1046	OL1047	OL1048
		OL880	18.005	OL941	OL48	pMH03
		OL833	18.008
		OL881	18.005
C5_02440C		OL834	18.008	OL917	OL49	pMH04	ST14	OL1049	OL1050	OL1051	OL1052
		OL882	18.005	OL942	OL48	pMH03
		OL835	18.008
		OL883	18.005
C5_02560C		OL836	18.008	OL918	OL49	pMH04	ST15	OL1053	OL1054	OL1055	OL1056
		OL884	18.005	OL943	OL48	pMH03
		OL837	18.008
		OL885	18.005
C5_02760W		OL838	18.008	OL919	OL49	pMH04	ST16	OL1057	OL1058	OL1059	OL1060
		OL886	18.005	OL944	OL48	pMH03
		OL839	18.008
		OL887	18.005
C5_02840C		OL840	18.008	OL920	OL49	pMH04	ST17	OL1061	OL1062	OL1063	OL1064
		OL888	18.005	OL945	OL48	pMH03
		OL841	18.008
		OL889	18.005
C5_03150W		OL842	18.008	OL921	OL49	pMH04	ST18	OL1065	OL1066	OL1067	OL1068
		OL890	18.005	OL946	OL48	pMH03
		OL843	18.008
		OL891	18.005
C5_04060C_A		OL1130	18.008	OL922	OL49	pMH04	ST23	OL1226	OL1227	OL1228	OL1229
		OL1178	18.005	OL947	OL48	pMH03
		OL1131	18.008
		OL1179	18.005
C5_05090W_A_gRNA#1		OL1132	18.008	OL1078	OL49	pMH04	ST19	OL1230	OL1231	OL1232	OL1233
		OL1180	18.005	OL1104	OL48	pMH03
		OL1133	18.008
		OL1181	18.005
C6_00350W_A_gRNA#1		OL1136	18.008	OL1080	OL49	pMH04	ST21	OL1238	OL1239	OL1240	OL1241
		OL1184	18.005	OL1106	OL48	pMH03
		OL1137	18.008
		OL1185	18.005
C6_01190C_A_gRNA#1		OL1138	18.008	OL1081	OL49	pMH04	ST22	OL1242	OL1243	OL1244	OL1245
		OL1186	18.005	OL1107	OL48	pMH03
		OL1139	18.008
		OL1187	18.005
C6_02190C_A_gRNA#1		OL1144	18.008	OL1084	OL49	pMH04	ST25	OL1254	OL1255	OL1256	OL1257
		OL1192	18.005	OL1110	OL48	pMH03
		OL1145	18.008
		OL1193	18.005
C6_03010W_A_gRNA#2		OL1150	18.008	OL1087	OL49	pMH04	ST28	OL1266	OL1267	OL1268	OL1269
		OL1198	18.005	OL1113	OL48	pMH03
		OL1151	18.008
		OL1199	18.005
C7_00740W_A_gRNA#1		OL1152	18.008	OL1088	OL49	pMH04	ST30	OL1270	OL1271	OL1272	OL1273
		OL1200	18.005	OL1114	OL48	pMH03
		OL1153	18.008
		OL1201	18.005
C7_01330C_A_gRNA#1		OL1154	18.008	OL1089	OL49	pMH04	ST31	OL1274	OL1275	OL1276	OL1277
		OL1202	18.005	OL1115	OL48	pMH03
		OL1155	18.008
		OL1203	18.005
C7_02220C_A_gRNA#1		OL1156	18.008	OL1090	OL49	pMH04	ST33	OL1278	OL1279	OL1280	OL1281
		OL1204	18.005	OL1116	OL48	pMH03
		OL1157	18.008
		OL1205	18.005
C7_02800W_A_gRNA#1		OL1158	18.008	OL1091	OL49	pMH04	ST34	OL1282	OL1283	OL1284	OL1285
		OL1206	18.005	OL1117	OL48	pMH03
		OL1159	18.008
		OL1207	18.005
C7_02990W_A_gRNA#1		OL1160	18.008	OL1092	OL49	pMH04	ST37	OL1286	OL1287	OL1288	OL1289
		OL1208	18.005	OL1118	OL48	pMH03
		OL1161	18.008
		OL1209	18.005
C7_03340C_A_gRNA#1		OL1162	18.008	OL1093	OL49	pMH04	ST38	OL1290	OL1291	OL1292	OL1293
		OL1210	18.005	OL1119	OL48	pMH03
		OL1163	18.008
		OL1211	18.005
C7_04110W_A_gRNA#1		OL1164	18.008	OL1094	OL49	pMH04	ST39	OL1294	OL1295	OL1296	OL1297
		OL1212	18.005	OL1120	OL48	pMH03
		OL1165	18.008
		OL1213	18.005
CR_00120C_A_gRNA#1		OL1166	18.008	OL1095	OL49	pMH04	ST40	OL1298	OL1299	OL1300	OL1301
		OL1214	18.005	OL1121	OL48	pMH03
		OL1167	18.008
		OL1215	18.005
CR_00260W_A_gRNA#1		OL1168	18.008	OL1096	OL49	pMH04	ST41	OL1302	OL1303	OL1304	OL1305
		OL1216	18.005	OL1122	OL48	pMH03
		OL1169	18.008
		OL1217	18.005
CR_01000C_A_gRNA#1		OL1170	18.008	OL1097	OL49	pMH04	ST42	OL1306	OL1307	OL1308	OL1309
		OL1218	18.005	OL1123	OL48	pMH03
		OL1171	18.008
		OL1219	18.005
CR_02040W_A_gRNA#1		OL1172	18.008	OL1098	OL49	pMH04	ST43	OL1310	OL1311	OL1312	OL1313
		OL1220	18.005	OL1124	OL48	pMH03
		OL1173	18.008
		OL1221	18.005
CR_02210W_A_gRNA#1		OL1174	18.008	OL1099	OL49	pMH04	ST44	OL1314	OL1315	OL1316	OL1317
		OL1222	18.005	OL1125	OL48	pMH03
		OL1175	18.008
		OL1223	18.005
CR_02250C_A_gRNA#1		OL1176	18.008	OL1100	OL49	pMH04	ST45	OL1318	OL1319	OL1320	OL1321
		OL1224	18.005	OL1126	OL48	pMH03
		OL1177	18.008
		OL1225	18.005
CR_02460W_A		OL1378	18.008	OL1101	OL49	pMH04	ST11	OL1473	OL1474	OL1475	OL1476
		OL1404	18.005	OL1127	OL48	pMH03
		OL1379	18.008
		OL1405	18.005
CR_03290C_A		OL1380	18.008	OL1102	OL49	pMH04	ST13	OL1477	OL1478	OL1479	OL1480
		OL1406	18.005	OL1128	OL48	pMH03
		OL1381	18.008
		OL1407	18.005
CR_03900W_A		OL1382	18.008	OL1103	OL49	pMH04	ST32	OL1481	OL1482	OL1483	OL1484
		OL1408	18.005	OL1129	OL48	pMH03
		OL1383	18.008
		OL1409	18.005
CR_05940W_A		OL1384	18.008	OL1322	OL49	pMH04	ST33	OL1485	OL1486	OL1487	OL1488
		OL1410	18.005	OL1332	OL48	pMH03
		OL1385	18.008
		OL1411	18.005
CR_06000W_A		OL1386	18.008	OL1323	OL49	pMH04	ST34	OL1489	OL1490	OL1491	OL1492
		OL1412	18.005	OL1333	OL48	pMH03
		OL1387	18.008
		OL1413	18.005
CR_06040W_A		OL1388	18.008	OL1324	OL49	pMH04	ST35	OL1493	OL1494	OL1495	OL1496
		OL1414	18.005	OL1334	OL48	pMH03
		OL1389	18.008
		OL1415	18.005
CR_07090W_A		OL1392	18.008	OL1326	OL49	pMH04	ST38	OL1501	OL1502	OL1503	OL1504
		OL1418	18.005	OL1336	OL48	pMH03
		OL1393	18.008
		OL1419	18.005
CR_08860W_A		OL1396	18.008	OL1328	OL49	pMH04	ST32	OL1509	OL1510	OL1511	OL1512
		OL1422	18.005	OL1338	OL48	pMH03
		OL1397	18.008
		OL1423	18.005
CR_10660W_A		OL1402	18.008	OL1331	OL49	pMH04	ST11	OL1521	OL1522	OL1523	OL1524
		OL1428	18.005	OL1341	OL48	pMH03
		OL1403	18.008
		OL1429	18.005

## Sheet: Oligo sequences
Oligo name	sequence
18.005	AAGAAAGAAAGAAAACCAGGAGTGAA
18.008	ACAAATATTTAAACTCGGGACCTGG
OL48	tcactttatcgacagttcttctcc
OL49	actaactcctgtaacggcg
OL148	GGCGGCATAGATTTGACCAGGTTTTAGAGCTAGAAATAGCAAGTTAAA
OL149	CTGGTCAAATCTATGCCGCCCAAATTAAAAATAGTTTACGCAAGTC
OL150	CTAGTTCTCACTATAGATGGGTTTTAGAGCTAGAAATAGCAAGTTAAA
OL151	CCATCTATAGTGAGAACTAGCAAATTAAAAATAGTTTACGCAAGTC
OL152	ATGAGATTTCAGTCAAAAAGGTTTTAGAGCTAGAAATAGCAAGTTAAA
OL153	CTTTTTGACTGAAATCTCATCAAATTAAAAATAGTTTACGCAAGTC
OL154	TCACTTGTTCAAGAAACCCAGTTTTAGAGCTAGAAATAGCAAGTTAAA
OL155	TGGGTTTCTTGAACAAGTGACAAATTAAAAATAGTTTACGCAAGTC
OL156	GCAAAAGTCACTCTAGCAGGGTTTTAGAGCTAGAAATAGCAAGTTAAA
OL157	CCTGCTAGAGTGACTTTTGCCAAATTAAAAATAGTTTACGCAAGTC
OL158	AAATAAATACCATTGAGCAGGTTTTAGAGCTAGAAATAGCAAGTTAAA
OL159	CTGCTCAATGGTATTTATTTCAAATTAAAAATAGTTTACGCAAGTC
OL160	ATATCTGGAAAATTAGACAAGTTTTAGAGCTAGAAATAGCAAGTTAAA
OL161	TTGTCTAATTTTCCAGATATCAAATTAAAAATAGTTTACGCAAGTC
OL162	GGGTCATATTGTGATAACGGGTTTTAGAGCTAGAAATAGCAAGTTAAA
OL163	CCGTTATCACAATATGACCCCAAATTAAAAATAGTTTACGCAAGTC
OL164	ATTTCTTCCCTTGTACACGGGTTTTAGAGCTAGAAATAGCAAGTTAAA
OL165	CCGTGTACAAGGGAAGAAATCAAATTAAAAATAGTTTACGCAAGTC
OL166	ATTAGTCTAGATTCAGAAGAGTTTTAGAGCTAGAAATAGCAAGTTAAA
OL167	TCTTCTGAATCTAGACTAATCAAATTAAAAATAGTTTACGCAAGTC
OL168	TTTAAAGACACCTTGATCTCATCAATTATCTACATTTGCAAATTAATTCTGAATTAACACATAGGAAATTTCCATCTGATAATGATACGGCGACCACCGA
OL169	AAGAAAGAAAGAAAGTAATAACGAGAAGTAACTATATAATACAAAAGAGAAAATATTGCAAATATCAAGTAGCGTTGTCTCGACTCCTGCATTAGGAAGC
OL170	TTTTTATTTAATTTAATTTACCCCCTTCCCTTTTGTTTTATAATCATATTTTATTAACTTACCTATAACAATTACCTACAAATGATACGGCGACCACCGA
OL171	AAACCCCATTATATTTTTTTACAGTTTTCTATATTATTAATCGTTATTATTAATTGTCATTAATTATTTATGTGTACAACCGACTCCTGCATTAGGAAGC
OL172	AACCGTTAAACAACAACAGTTATAATTGAACATACAGTAAGAACAACAATTTTCATCAACTTGAAGTAATCTTTGCGAACAATGATACGGCGACCACCGA
OL173	AGGATTTGTTCCACAACTACAATTTGCTTACCAATGTAATAATATTCTTTGATATATGCTTTCCATAATACACATAAATGCGACTCCTGCATTAGGAAGC
OL174	CAAACAAAATTCACAATTCAAAATCAACTACAAAAAATCTCTTTTTGTATTTTTCTTAAAAACTTGAAGATACGTTCATCAATGATACGGCGACCACCGA
OL175	TAAGTCACGTGGATGGCAACAACATCTATTGGTTGAGGATATGACCTTACATCTCACGTCAATTCAACTAGTAGCTAATGCGACTCCTGCATTAGGAAGC
OL176	AATTATCGATAAACCACGAGCTTTTATCCAGAACTGAGCTTCATCCTCAACTTTTCATTAATATAACTTTTTGAACAATAAATGATACGGCGACCACCGA
OL177	AATAATTTTATTCCTCTTATTCCTCTTATTCAATTTATCATTTTGTAAACATACATTCTAAATATACAAAGTTTTCTAAACGACTCCTGCATTAGGAAGC
OL178	AGAGGGACTTTTTGAAACCAAAAAGCCCACGTATCAACTTTAAATCGAATTTTATTGACTACCATCTTCCTGAATTAACTAATGATACGGCGACCACCGA
OL179	AACCAACATAAACGAAACAAAGAACACAAATTTCATACTTTCTCTTTGTCAATTGGTGTATGCCGCGTGTTTTTCTTTTCCGACTCCTGCATTAGGAAGC
OL180	TTCCATCTCCCTTCAAAATTCTCGTGATAGTTTGCACCTAGGCGGTTACGAAAGAATCTACAGCATAACAGATAAAAATCAATGATACGGCGACCACCGA
OL181	GATGCATCCAGTTTTTTTTCACCAATTTAAAAGAGAATTACATCACACACACAAAATTTGCATCATCTGTACATTAAATACGACTCCTGCATTAGGAAGC
OL182	CGGCTTTACTCCTTTTTTCTTTCTACCAACCAATTTTCAATTAATCATCTCACCAACGTTCTTCTTTTGATCATTTGTTTAATGATACGGCGACCACCGA
OL183	CAAAAGAAAAGAAAGAAAATTGAAGAAACGAATGTGACTAACAAATTTGTTAATCGTAAACTGTAATTTTTTTTTTGACTCGACTCCTGCATTAGGAAGC
OL184	TTTTTTTTTTTACTTAACAAAAATTATCACCAACAACTAATGATTAATATTTATTATCAAATAATATAATAAAACTAACCAATGATACGGCGACCACCGA
OL185	AAAAAAAGAAGATTTTTAACTCTTTAGTTGCAAATTGTCGAAAAAAAAAAAAAAGCTTAGAAGTCTAGCAGTCTAATTGTCGACTCCTGCATTAGGAAGC
OL186	TATTTATCAGATACTAATTAATTTTCTTTTTAACAAAATTACAAGAATCACAACTTTCTATTTCAAAAACAACAACGGGAAATGATACGGCGACCACCGA
OL187	CCCTTACTATTTACCCTAGATTTTTTTCTGGTTCTACTATAGAATCACGTGACATATATTTATTTTTGCTCTGTTCAGTTCGACTCCTGCATTAGGAAGC
OL188	TATAAGAAAAGAAAAACACGGTTTTAGAGCTAGAAATAGCAAGTTAAA
OL189	CGTGTTTTTCTTTTCTTATACAAATTAAAAATAGTTTACGCAAGTC
OL190	TCTTTTCAAAGATAATCCAAGTTTTAGAGCTAGAAATAGCAAGTTAAA
OL191	TTGGATTATCTTTGAAAAGACAAATTAAAAATAGTTTACGCAAGTC
OL192	TATATTGAAGAGGCCAGAGGGTTTTAGAGCTAGAAATAGCAAGTTAAA
OL193	CCTCTGGCCTCTTCAATATACAAATTAAAAATAGTTTACGCAAGTC
OL194	CGTTACCAAAACGGAAACAGGTTTTAGAGCTAGAAATAGCAAGTTAAA
OL195	CTGTTTCCGTTTTGGTAACGCAAATTAAAAATAGTTTACGCAAGTC
OL196	ATAACCAATTAAAATTTCGGGTTTTAGAGCTAGAAATAGCAAGTTAAA
OL197	CCGAAATTTTAATTGGTTATCAAATTAAAAATAGTTTACGCAAGTC
OL198	TTGAAAGATTATGTCCCCGGGTTTTAGAGCTAGAAATAGCAAGTTAAA
OL199	CCGGGGACATAATCTTTCAACAAATTAAAAATAGTTTACGCAAGTC
OL200	GGATTAGTTCCCGTAAATGGGTTTTAGAGCTAGAAATAGCAAGTTAAA
OL201	CCATTTACGGGAACTAATCCCAAATTAAAAATAGTTTACGCAAGTC
OL202	TGTGATATAATTATTGGAGGGTTTTAGAGCTAGAAATAGCAAGTTAAA
OL203	CCTCCAATAATTATATCACACAAATTAAAAATAGTTTACGCAAGTC
OL204	TGCTTCATTTAAGAAAAACGGTTTTAGAGCTAGAAATAGCAAGTTAAA
OL205	CGTTTTTCTTAAATGAAGCACAAATTAAAAATAGTTTACGCAAGTC
OL206	TAGTCAAGAACAACAATCCGGTTTTAGAGCTAGAAATAGCAAGTTAAA
OL207	CGGATTGTTGTTCTTGACTACAAATTAAAAATAGTTTACGCAAGTC
OL208	AGAATAATGGCTCTAAAAGAGTTTTAGAGCTAGAAATAGCAAGTTAAA
OL209	TCTTTTAGAGCCATTATTCTCAAATTAAAAATAGTTTACGCAAGTC
OL210	CGTAATTCTTGTCTTGAAGGGTTTTAGAGCTAGAAATAGCAAGTTAAA
OL211	CCTTCAAGACAAGAATTACGCAAATTAAAAATAGTTTACGCAAGTC
OL212	CATATTCCAAACTTACCCAAGTTTTAGAGCTAGAAATAGCAAGTTAAA
OL213	TTGGGTAAGTTTGGAATATGCAAATTAAAAATAGTTTACGCAAGTC
OL214	CAAGCATTTCAAAATACAAGGTTTTAGAGCTAGAAATAGCAAGTTAAA
OL215	CTTGTATTTTGAAATGCTTGCAAATTAAAAATAGTTTACGCAAGTC
OL216	GAATACTAATAGAAGAGCCGGTTTTAGAGCTAGAAATAGCAAGTTAAA
OL217	CGGCTCTTCTATTAGTATTCCAAATTAAAAATAGTTTACGCAAGTC
OL218	GCTGGAGATCTTAAATAAGGGTTTTAGAGCTAGAAATAGCAAGTTAAA
OL219	CCTTATTTAAGATCTCCAGCCAAATTAAAAATAGTTTACGCAAGTC
OL220	AACAGTAATAAATCAAGTGGGTTTTAGAGCTAGAAATAGCAAGTTAAA
OL221	CCACTTGATTTATTACTGTTCAAATTAAAAATAGTTTACGCAAGTC
OL222	AACAACAGTAATAAATCAAGGTTTTAGAGCTAGAAATAGCAAGTTAAA
OL223	CTTGATTTATTACTGTTGTTCAAATTAAAAATAGTTTACGCAAGTC
OL224	GCAGAAAGAACGAAAAACAAGTTTTAGAGCTAGAAATAGCAAGTTAAA
OL225	TTGTTTTTCGTTCTTTCTGCCAAATTAAAAATAGTTTACGCAAGTC
OL226	GTGGTGATCCGCTCTAGTCGGTTTTAGAGCTAGAAATAGCAAGTTAAA
OL227	CGACTAGAGCGGATCACCACCAAATTAAAAATAGTTTACGCAAGTC
OL228	GGCTCCAATAATAAAGCCGGGTTTTAGAGCTAGAAATAGCAAGTTAAA
OL229	CCGGCTTTATTATTGGAGCCCAAATTAAAAATAGTTTACGCAAGTC
OL230	TTGGTGATCGAGCCACAACGGTTTTAGAGCTAGAAATAGCAAGTTAAA
OL231	CGTTGTGGCTCGATCACCAACAAATTAAAAATAGTTTACGCAAGTC
OL232	TGAGTAATTTATTAAAGCAGGTTTTAGAGCTAGAAATAGCAAGTTAAA
OL233	CTGCTTTAATAAATTACTCACAAATTAAAAATAGTTTACGCAAGTC
OL234	ATTCCTGATAAATAATGATGGTTTTAGAGCTAGAAATAGCAAGTTAAA
OL235	CATCATTATTTATCAGGAATCAAATTAAAAATAGTTTACGCAAGTC
OL236	GAACGAAATAGATGTTGCAGGTTTTAGAGCTAGAAATAGCAAGTTAAA
OL237	CTGCAACATCTATTTCGTTCCAAATTAAAAATAGTTTACGCAAGTC
OL238	GGTGAATGCAAGTTAGACTGGTTTTAGAGCTAGAAATAGCAAGTTAAA
OL239	CAGTCTAACTTGCATTCACCCAAATTAAAAATAGTTTACGCAAGTC
OL240	CCAGCTGCCCCATTTGGTGGGTTTTAGAGCTAGAAATAGCAAGTTAAA
OL241	CCACCAAATGGGGCAGCTGGCAAATTAAAAATAGTTTACGCAAGTC
OL242	CATTGCTAAATTGAAAACAGGTTTTAGAGCTAGAAATAGCAAGTTAAA
OL243	CTGTTTTCAATTTAGCAATGCAAATTAAAAATAGTTTACGCAAGTC
OL244	AGAAGATCCAATATATCTGGGTTTTAGAGCTAGAAATAGCAAGTTAAA
OL245	CCAGATATATTGGATCTTCTCAAATTAAAAATAGTTTACGCAAGTC
OL246	AGATTAGGTAATTTACAAGGGTTTTAGAGCTAGAAATAGCAAGTTAAA
OL247	CCTTGTAAATTACCTAATCTCAAATTAAAAATAGTTTACGCAAGTC
OL248	TAGTAGAGTGTTTTCTCAATTGAAGACATATTTGGTTTCTACCATCATACAATCAAATCCATCAGTGAACCACATCAATCAATGATACGGCGACCACCGA
OL249	CTTCATGGGCAATCGGAGAATACGTTAAAGATCTATACCATAAATAACAAATAACTATACACACACATATATATAGAAACCGACTCCTGCATTAGGAAGC
OL250	AATAATATTGTTCAAAAAGAATTGTGCCACTCGATTTCCTAGTTATCCATAGTCTTTTACAAATTTGAAATTTTAGCATTAATGATACGGCGACCACCGA
OL251	AATGCTACATATTTTGTCTATAATTGGATTTATTTTTTAATCTTAAATGCTCATGATCTTCGTAATGATTCCCACCTATTCGACTCCTGCATTAGGAAGC
OL252	TACAGCTACTACTACTACTACTATTACTATTAATAGCATAATAATTATTATTATTCCTATTATACCAATTTCACTTAGCAAATGATACGGCGACCACCGA
OL253	AAAAAAAAAGACAGAATAGACAAAAAAAATCATAATAGACTGTAATTGAATTATCATAATCAATTATAAACAGATCTATTCGACTCCTGCATTAGGAAGC
OL254	TTAAACTTACTTACTCACTTACTACATTCTTATCCTCCTCCCTCACATACATCATTTGCATTAAGCTAGCCACCCAAAAAAATGATACGGCGACCACCGA
OL255	ATATCTTAGATAATTCATACTTTTCCATGGAATAATTTGTATAATTTATGTTCATGTGTATATAAATTTGTTGATTATTTCGACTCCTGCATTAGGAAGC
OL256	TCACTTTTTCATATTATCATATTATCATATTCAATTCATTAGTCTGTTAATTCAGAACTTTCTTTTTCACCCTAAAAACAAATGATACGGCGACCACCGA
OL257	TTCCCCATAAAATATGTTGAAAAAAAAAAACTTAATTTTAAACTTGAATTGAAATGAATTGAAACAACCCGCCTATATCACGACTCCTGCATTAGGAAGC
OL258	AACAATTAGTAATTTGGACTGTTCAGTTACAGTTTTTTTTTTATAATATACATATCAACCATAGGTATTTATTGCTATTTAATGATACGGCGACCACCGA
OL259	ACAGGTCTCAAATATAGTGTGAAATAATTAAATTTTTATGTATACATATATATATATATATATATATATTGTTCTTCCGCCGACTCCTGCATTAGGAAGC
OL260	AAAAAAACAGTAAAAGCTGGCTTGTTGTACCTTGGTTCAGTTTTGTTTTTCCTGTCAAAAATATCGTTTGTTTGCCTTATAATGATACGGCGACCACCGA
OL261	TTTATATATACACCTTCCCTCATTATAATATCCATGAAATTAAATTTTATGAACCTTAGCAATAATTTGTTTATTCTATACGACTCCTGCATTAGGAAGC
OL262	TTTTACAACCAAAGATAAATAACTACACAACAACCAACATTACAGCCAAAACCACATACCTGTGCAATATTTAAGCTCCAAATGATACGGCGACCACCGA
OL263	CATATACATAAATGATTCATAATAATACACAAATTTTTTTAAAATCAATTCTCTTCTTTGTTCAAGGAAATATTTATCACCGACTCCTGCATTAGGAAGC
OL264	TTTGTCTTGTCAGTTATATTACCTTCTTGTTACTTAATTATTAATTATTTGCTATATTATTGAATTGAATCCTCAAAAGAAATGATACGGCGACCACCGA
OL265	ACTAACCATACACACAACACATCACATAAATATATTATACCAAAACCAAAGTACCAGTTTTCTACGGCTATATTCAATCTCGACTCCTGCATTAGGAAGC
OL266	TATCCTCCTCCTTCTCCTTTCAACTTTTGAAAAAGGTGATATTATTCAACACTGTTTTTGTTTTATCAACCAAAACCAGGAATGATACGGCGACCACCGA
OL267	TGCAAATTAATTATACATCTATAAAACTAGTTATCATAATTAACATTGTTGTGCCAATAAATACAATTTTATTTTTACATCGACTCCTGCATTAGGAAGC
OL268	ATGATTGCAAAAACAAGCCTAGTCA
OL269	GATTTCCGAATATTGCTCACACCAT
OL270	GCCAACACGCAAATCATGTATAAAC
OL271	GGAGTTTGAAATTAAGTGGAGGCAA
OL272	CATAAATGGAGTCAGAAAGCGGTAC
OL273	GTCTCGCCTTTCTGATTAAGTAAGC
OL274	GTACGAAATGGAAACCAAGTTGCTA
OL275	CCGTGTGTTGTGTCTGTGTTTATAA
OL276	ATGTAATGTAAGCGAGTGAGTGAGT
OL277	ATTCATCACAGAAAAAGTCAACGCT
OL281	AACATTTTCCTTTGGGCGTCTAATT
OL282	TTTGAGTAATGGCTGTTCAAGAACC
OL283	TGTCTTCAAGCCATCCAAAGTAGTA
OL284	CCCTATAGACATCACCAAAATTGCC
OL285	CTTCACCCAATTTTTCAAGTTGCTG
OL286	AATTTGCAAATGGTACCACTGACAT
OL287	CCCGGATTTATTGAATTCGTTCCAT
OL288	GATGTTGGTGTTGTTGTTGATGTTG
OL289	CTCCTCCTCATCATCATCATCTGTT
OL290	TCTTGTGCATTCCAAATAGCAAACT
OL291	TAGCAACGTGAAAGTGGCATATTTT
OL292	TTATTCACCAACAAACAACCCAACA
OL293	GAGACTTTCGGGTATCAGAGCTAAT
OL294	ACTTGCATGACAGGTACCTTCTATT
OL295	CTTCACTTCAACGAGGGATTTGAAA
OL296	TTTCTTATATTCCCCCTGTGTGTGT
OL297	CGACCCAAAAACATGAGTTTCAGTA
OL298	GCTCTTCCTCCTCGTATCTAAACAT
OL299	GTTCCTTGTTTGAAAATCGGAGACT
OL300	AGCAATAAAAAGACTCAACCAGGTG
OL301	ACAACCTAATCAAGCAAGACCTACT
OL302	CGGAATAAAACGCCACGAGTTATTA
OL303	TCAAAGAACCAGACAAACGATCAAG
OL304	CAACAACAACAACAACATCCACATC
OL305	AACCAAAGAGAAAGTCATTCACGTC
OL306	TTGGGCCATCTGAACCCTTATATAG
OL307	GAGAATTTACACCACCACCAAGAAG
OL308	CCACGTCAACCTAAACCAACAATAA
OL309	ATCAAAAGGGTTGAATTCTGGTTCC
OL310	AGTAGTATGGAGGGACAAAAACGAA
OL311	CAAACCCCAAATTAGATCACACACA
OL312	CCCCAAGGACAAAGACTAAGTAAGA
OL313	ATCAATCCACTACACCCTAGAACAC
OL314	CGTAGTAACCATCGGATAAAGAGGT
OL315	AACATTGATTACAACCACGTCAACA
OL316	ATTTGTTGGCGATTGTTTGAGTTTG
OL317	CCAAGTACACAACAGCATATGTACC
OL318	TTCATGTAGCAACTTTGTCAAGGAC
OL319	AGTCGTCGATAGTCTAGTAGGCTTA
OL320	GAATTTTGACGAGCGGTTCATCTAT
OL321	GACGATGATGACACCATACTTGAAC
OL322	GTGTTGGAGTTATCAAGAAACGTGT
OL323	GCTGTTACGCCAAGACTATTAGAAC
OL324	TGGCAAGTTCTTGTAAGTTGATGTC
OL325	ATGCTTCGAATACCTTATTTGCCAG
OL326	TAAAGAAATTCCCTTGGAAAGTGCC
OL327	GTAATGGTAAATACGTTCCGCCATT
OL328	ACCAATCACCTCATCATCATCATCT
OL329	ACAATTGAAAATGGCACCATTACCT
OL330	CAGTTGTCGATGACTTTTTGACTGA
OL331	ATTCATTGTCAATGTGGAGTATCGC
OL332	TGATCAAAGAAATAAACGTGCCACA
OL333	CAACATCGATAGGCAAAATAACCGA
OL334	GAAAAAGGTAGTGGGAAAGCATTGA
OL335	GCAACAGCAACAACAATAACAACAT
OL336	CATGTGTGTGTGTGTGTGGTTTATA
OL337	ACATCCGAGGAACAACAAATTCAAA
OL338	CAAACTTCTTGAAAAGCACACATGG
OL339	AAAAAGAATTGATTAGCTGTGGGGG
OL340	ACACGCCTCATCCATAATAATACGA
OL341	GGATTTTCTGAACAAAACGGGTTTTAGAGCTAGAAATAGCAAGTTAAA
OL342	CCGTTTTGTTCAGAAAATCCCAAATTAAAAATAGTTTACGCAAGTC
OL343	AATCTTTCTGAAATAAGCAGGTTTTAGAGCTAGAAATAGCAAGTTAAA
OL344	CTGCTTATTTCAGAAAGATTCAAATTAAAAATAGTTTACGCAAGTC
OL345	GTTTAGGGATAATTAAAACGGTTTTAGAGCTAGAAATAGCAAGTTAAA
OL346	CGTTTTAATTATCCCTAAACCAAATTAAAAATAGTTTACGCAAGTC
OL347	TTTGATTCCTAAAAAGGATGGTTTTAGAGCTAGAAATAGCAAGTTAAA
OL348	CATCCTTTTTAGGAATCAAACAAATTAAAAATAGTTTACGCAAGTC
OL349	CAAAAAATCAAAGTAATCCGGTTTTAGAGCTAGAAATAGCAAGTTAAA
OL350	CGGATTACTTTGATTTTTTGCAAATTAAAAATAGTTTACGCAAGTC
OL351	AAAGGGGCCAAAAATTACCAGTTTTAGAGCTAGAAATAGCAAGTTAAA
OL352	TGGTAATTTTTGGCCCCTTTCAAATTAAAAATAGTTTACGCAAGTC
OL353	ACGAGGAGAATTGTTGGCCGGTTTTAGAGCTAGAAATAGCAAGTTAAA
OL354	CGGCCAACAATTCTCCTCGTCAAATTAAAAATAGTTTACGCAAGTC
OL355	TTGAGTCGTGGTATTAGTGGGTTTTAGAGCTAGAAATAGCAAGTTAAA
OL356	CCACTAATACCACGACTCAACAAATTAAAAATAGTTTACGCAAGTC
OL357	GTTTGAATTCAAATTAGCCAGTTTTAGAGCTAGAAATAGCAAGTTAAA
OL358	TGGCTAATTTGAATTCAAACCAAATTAAAAATAGTTTACGCAAGTC
OL359	GATTTTGAGAATTCACACACGTTTTAGAGCTAGAAATAGCAAGTTAAA
OL360	GTGTGTGAATTCTCAAAATCCAAATTAAAAATAGTTTACGCAAGTC
OL361	TGAAAGTGAAGAATACCCAGGTTTTAGAGCTAGAAATAGCAAGTTAAA
OL362	CTGGGTATTCTTCACTTTCACAAATTAAAAATAGTTTACGCAAGTC
OL363	CGAAACATTGAAACAAAACGGTTTTAGAGCTAGAAATAGCAAGTTAAA
OL364	CGTTTTGTTTCAATGTTTCGCAAATTAAAAATAGTTTACGCAAGTC
OL365	TGGTGATGGTGACTAAAAGGGTTTTAGAGCTAGAAATAGCAAGTTAAA
OL366	CCTTTTAGTCACCATCACCACAAATTAAAAATAGTTTACGCAAGTC
OL367	ATAGTACCTAAATCAAACCAGTTTTAGAGCTAGAAATAGCAAGTTAAA
OL368	TGGTTTGATTTAGGTACTATCAAATTAAAAATAGTTTACGCAAGTC
OL369	GAAAAGTTCAGTCTCAGCGAGTTTTAGAGCTAGAAATAGCAAGTTAAA
OL370	TCGCTGAGACTGAACTTTTCCAAATTAAAAATAGTTTACGCAAGTC
OL371	TGTGATTTCGGCTTAGCACGGTTTTAGAGCTAGAAATAGCAAGTTAAA
OL372	CGTGCTAAGCCGAAATCACACAAATTAAAAATAGTTTACGCAAGTC
OL373	CCATTTCATTCTTGGACCGGGTTTTAGAGCTAGAAATAGCAAGTTAAA
OL374	CCGGTCCAAGAATGAAATGGCAAATTAAAAATAGTTTACGCAAGTC
OL375	TGATGTGCCGGGACAAGAAAGTTTTAGAGCTAGAAATAGCAAGTTAAA
OL376	TTTCTTGTCCCGGCACATCACAAATTAAAAATAGTTTACGCAAGTC
OL377	TCACGACGAAAATCCAGCAGGTTTTAGAGCTAGAAATAGCAAGTTAAA
OL378	CTGCTGGATTTTCGTCGTGACAAATTAAAAATAGTTTACGCAAGTC
OL379	ACGAGCTACAAACTAGACAGGTTTTAGAGCTAGAAATAGCAAGTTAAA
OL380	CTGTCTAGTTTGTAGCTCGTCAAATTAAAAATAGTTTACGCAAGTC
OL381	AAAGTAATAGCCACCAAGAGACTTTAATAACTGATTTTCTCGAGATACCTTAAAAGATCAAATAGAGTTTTATAGATCTTAATGATACGGCGACCACCGA
OL382	AGTTGTTCGTCCCAACACTCTCTATATTTAATGATTGTTTTTTTTTGTTTTATAATGAAGGTTCTACTCGTACCACACTACGACTCCTGCATTAGGAAGC
OL383	TTTAACTTATTAGCTTGTGAAAATCTCACTTCAATTCAAGTTCTCTTTCAATTGACATTATAGTATTTCCCAATTCAATTAATGATACGGCGACCACCGA
OL384	TGTATACAAGGTTATTTTAATTTTACAACAATACATGTATGCGTATATTTATATTTTGATGTAAACTGTTGATTCTGGTACGACTCCTGCATTAGGAAGC
OL385	AACGAGAAAAAAAAATTTCTTAGGCTTAAAAAAAAAATTTTGGCAACCTCATCAGGAATCTAACGGACAGAATATCAATAAATGATACGGCGACCACCGA
OL386	ACCAGAAGTAAATTTTGTGCACAGTACACACTACAATTGCTTTCTTCAATGATAACTACCAGTACATTATTAATACACCTCGACTCCTGCATTAGGAAGC
OL387	TCATTCATTCGTTATTTTTTTCCAAGTACTACACGTCTTTATTTTTAATACATTTATCATAAACAAAACTTATATCAATAAATGATACGGCGACCACCGA
OL388	AATAAAACAAGCCAAATTAGTATACTGAAAAAAAAAATTCATAAATAATGCATCATTGTTCTCAAATTTGATTATCCTCTCGACTCCTGCATTAGGAAGC
OL389	GCCCCCCCCCAAAAGAATACATCAAATCTTTTATACATTTGGCCCCACGTACACTGCGAACTATAGGAATCTACTAAATCAATGATACGGCGACCACCGA
OL390	TGTGTATCAAAGATTATAAATTTTCATACAGCGTATAGACGAATTGGGGAAGAAAAAAAAGGGAAATTTGCTGTTTCTTGCGACTCCTGCATTAGGAAGC
OL391	CAATTTCTTCAATTATTGCTAATGAGTCAATACTTGAGACACTCAAAGAAACATCAACAGTTAAAAATTAGCTTATAAGAAATGATACGGCGACCACCGA
OL392	GTAGATGATGACTGTTTTTWATCACAACTGGTTCTTTCAATGATACTTGACTTTCATATGCAGCTAATTTACCTCTTTCCCGACTCCTGCATTAGGAAGC
OL393	AAATCAAATTCTTACTTATACCATTTGTTAATACCTGATACCTCCCCATTTTCCCTCGCACCAAGAAACCCCAAATCACAAATGATACGGCGACCACCGA
OL394	TCAATTCAACTCAAAAAAAAGGCAAAAAAAAAATTAAAAAAAAAAAACAAATATTGTTGCTTGCTTGGAAACATGGGGTGCGACTCCTGCATTAGGAAGC
OL395	ATTGCAATCCTCGTATCCATATCAATTTGAAAACTTTGCAGCCGCCAAGCGAAATCCATCATTTACACTATCAACAAGAAAATGATACGGCGACCACCGA
OL396	GTCATATTTGTTTTTGCAATCTTTCCCACTAAAACTTTGCCCCACAAAAAAATGTAAGACTTAATACTCCCACAAACTCCCGACTCCTGCATTAGGAAGC
OL397	TTTTTTACCTCCATTGATAAAACAAGAACGGAAAAAAAAAAAATTAAGATTAACATAGCTTTGCCGTGATATCAACTACAAATGATACGGCGACCACCGA
OL398	CTCTTTATATTTATTATTATACACGAAAAGATGTACACACACACATATACGTCAATTATTCTTTCCTTTTATACGTTTCTCGACTCCTGCATTAGGAAGC
OL399	GCCTTTTCTTACTTATTTTGGTGCTACAGTATCTCTCACCTAACGTACAGACCTTTTACAGAATAGTTTTTCAGTAAATCAATGATACGGCGACCACCGA
OL400	ATGTATTACTATTACTATTAACTTTACATTATTAAGTTTGATTAAATATATGGTATAGATCTTATTATTAAATACACATTCGACTCCTGCATTAGGAAGC
OL412	CTGCAACCCAAATCTTGGAAC
OL413	TCGATGGGATGGGAGGGTTAC
OL414	CAGAGAGACAGAGACAGAGAAG
OL415	TCGCCCTTGTCATATCGTTC
OL416	GGATGACGAGAACGGTAGAC
OL417	AACTGTTAATAGCCCTGGTGAG
OL418	TTGGGTATTGGCAAGGTTGG
OL419	CACCAGTCAAAGCAGTACATG
OL420	TGCTTGTTCAAATGGAGCTG
OL421	AACCAGAAGAAAGAGCTGATGC
OL430	ACTGTACAATGAATGGCATTTTGGT
OL431	TGACTAGAATGTCAACAGCTGTGTA
OL432	AAAGTGTAAAGACTGCCAATGAAGG
OL433	TCAACAAGTTGAACAGTGGTTTGAA
OL434	CAATCAGACAAACGACAGAAAGACA
OL435	CTTAATCAACCAACGTGTTCTTCCA
OL436	CACAATAAAGATAATGGGTCCTGGC
OL437	CTGTTTGTTTCGTGCAATTCATGTT
OL438	AAAACAGAGAATCCAGCCTCTTAGT
OL439	CAGTATCTGTCCAATCAAGAAG
OL440	GTATCGATCACATCAGCAGGGTTTTAGAGCTAGAAATAGCAAGTTAAA
OL441	CCTGCTGATGTGATCGATACCAAATTAAAAATAGTTTACGCAAGTC
OL442	TTTGACCCATCCTTATATGGGTTTTAGAGCTAGAAATAGCAAGTTAAA
OL443	CCATATAAGGATGGGTCAAACAAATTAAAAATAGTTTACGCAAGTC
OL444	ACAAACAAAAATGATAACGGGTTTTAGAGCTAGAAATAGCAAGTTAAA
OL445	CCGTTATCATTTTTGTTTGTCAAATTAAAAATAGTTTACGCAAGTC
OL446	TCAGCACTAGGACCCAAAGGGTTTTAGAGCTAGAAATAGCAAGTTAAA
OL447	CCTTTGGGTCCTAGTGCTGACAAATTAAAAATAGTTTACGCAAGTC
OL448	TTTTTAGAATATGTGCCCGGGTTTTAGAGCTAGAAATAGCAAGTTAAA
OL449	CCGGGCACATATTCTAAAAACAAATTAAAAATAGTTTACGCAAGTC
OL450	TCGTCAAAATCATTAAGTGGGTTTTAGAGCTAGAAATAGCAAGTTAAA
OL451	CCACTTAATGATTTTGACGACAAATTAAAAATAGTTTACGCAAGTC
OL452	CGTTGAATTGGGCAAAGCGGGTTTTAGAGCTAGAAATAGCAAGTTAAA
OL453	CCGCTTTGCCCAATTCAACGCAAATTAAAAATAGTTTACGCAAGTC
OL454	TTTGAAAGCAGTATGTGAAGGTTTTAGAGCTAGAAATAGCAAGTTAAA
OL455	CTTCACATACTGCTTTCAAACAAATTAAAAATAGTTTACGCAAGTC
OL456	GATTGTTCAGACATGTGCGGGTTTTAGAGCTAGAAATAGCAAGTTAAA
OL457	CCGCACATGTCTGAACAATCCAAATTAAAAATAGTTTACGCAAGTC
OL458	GATGAATGAGCACTTGGTGGGTTTTAGAGCTAGAAATAGCAAGTTAAA
OL459	CCACCAAGTGCTCATTCATCCAAATTAAAAATAGTTTACGCAAGTC
OL460	GGTGGAATTAGAAAGAAACGGTTTTAGAGCTAGAAATAGCAAGTTAAA
OL461	CGTTTCTTTCTAATTCCACCCAAATTAAAAATAGTTTACGCAAGTC
OL462	GGAGGAAATCATTTATCCAAGTTTTAGAGCTAGAAATAGCAAGTTAAA
OL463	TTGGATAAATGATTTCCTCCCAAATTAAAAATAGTTTACGCAAGTC
OL464	ATAGGGGGTTCATCTTTAGGGTTTTAGAGCTAGAAATAGCAAGTTAAA
OL465	CCTAAAGATGAACCCCCTATCAAATTAAAAATAGTTTACGCAAGTC
OL466	TCTCGATGGATTGAATGTGGGTTTTAGAGCTAGAAATAGCAAGTTAAA
OL467	CCACATTCAATCCATCGAGACAAATTAAAAATAGTTTACGCAAGTC
OL468	GAAAGAGAGAGTGAATGAGGGTTTTAGAGCTAGAAATAGCAAGTTAAA
OL469	CCTCATTCACTCTCTCTTTCCAAATTAAAAATAGTTTACGCAAGTC
OL470	CACAATTTAAAATTAACTGGGTTTTAGAGCTAGAAATAGCAAGTTAAA
OL471	CCAGTTAATTTTAAATTGTGCAAATTAAAAATAGTTTACGCAAGTC
OL472	CAATTGTTTGTTCAAACGGGGTTTTAGAGCTAGAAATAGCAAGTTAAA
OL473	CCCGTTTGAACAAACAATTGCAAATTAAAAATAGTTTACGCAAGTC
OL474	TATAATTTAACTTCTAATGGGTTTTAGAGCTAGAAATAGCAAGTTAAA
OL475	CCATTAGAAGTTAAATTATACAAATTAAAAATAGTTTACGCAAGTC
OL476	GTTTGTGATGATTTGGGCAGGTTTTAGAGCTAGAAATAGCAAGTTAAA
OL477	CTGCCCAAATCATCACAAACCAAATTAAAAATAGTTTACGCAAGTC
OL478	TTACCACCTAGGTCAAGACGGTTTTAGAGCTAGAAATAGCAAGTTAAA
OL479	CGTCTTGACCTAGGTGGTAACAAATTAAAAATAGTTTACGCAAGTC
OL480	TTCTGGGGCAATATAATCGGGTTTTAGAGCTAGAAATAGCAAGTTAAA
OL481	CCGATTATATTGCCCCAGAACAAATTAAAAATAGTTTACGCAAGTC
OL482	TGAACCACCAATCACAGCTGGTTTTAGAGCTAGAAATAGCAAGTTAAA
OL483	CAGCTGTGATTGGTGGTTCACAAATTAAAAATAGTTTACGCAAGTC
OL484	GGCTGTTGTCTAATAGGAGATCCAT
OL485	CAATTGGTTGAATGTCCAAGAAGGA
OL486	TTTCGGTAATAGTACGAGAGCTCAG
OL487	GGTTAGTTTGTTTTGAGTGTCGCTA
OL488	AGATAATCGTGAAGAAACGTGCATC
OL489	TTATCGCTAATTTCATCCTCCTCGT
OL490	CATGTACATACATTCTTGTGGCCTC
OL491	GGCAATTCTGATGCATTTCGTTTAC
OL492	GATCCGAAATATGAAGGTTTGGTCC
OL493	GTGAATTGGATGCTAAGAATGGAGG
OL494	TCCTTCTTGGACATTCAACCAATTG
OL495	GCCGTTAAAGACAGAAGATGATCAG
OL496	ACGACTCAACAACAATTACCAAGTC
OL497	GTGAAAGAAGAAACACACACGATCT
OL498	ACATTGGTTGTTACAACTCATGGTC
OL499	GACCGGTTAAATGGAAAAGCTTGTA
OL500	ATCGTAGCATTGACAGCTAATGTTG
OL501	GACTTCCGTCTTTCACAAATCAACT
OL502	ATTTTAAAACTGGGGCAAACGATCT
OL503	TTTCAAACAACGCGTAAAATGGAAC
OL504	TGGAAGCTTTACTGATACTGTTGGA
OL505	GGACTGTGTTATTATCGCCAGAAAG
OL506	TTACTGTTACTGTTGCCGTTGTTAC
OL507	GTGTAAACGGTTTCTTCTGATGGTT
OL508	AGAAAAGAATCAGTGCTGTTGAAGG
OL509	ATACACCGTGGAATAATAACAACAACATTTTAAACAAGTTATAGAAAGAAAATTTTTACAAAGATAAAGCATATAAGAAAAATGATACGGCGACCACCGA
OL510	AATGTAAAGTTAATAGTAATAGTAATACATATTTCACTTTTAAATTTATTTCTATAATTGCTAGCTTGTATTTTTGAAGACGACTCCTGCATTAGGAAGC
OL511	TTCTGATTGGAAATTTACTCCCTAAATTTGTTTTTTTTACAACCAATATTCAGCTTTTTTCTATATGAAGATCAATTATTAATGATACGGCGACCACCGA
OL512	TGAGAAGCTCAAATTACAGATCTCTATCCAATTCAAAAATCAAACATTAATTACCTTGGAGTAAAACACATTACATATGTCGACTCCTGCATTAGGAAGC
OL513	TCAAATTAAGTTTAAAGATCATATAGAAAACCTAATACATTAGTTCGTGTGTATATGGTACTCAAATCTAACAAACAGTCAATGATACGGCGACCACCGA
OL514	CAATAATTAAAAACATTGCTCTAGATTGTTCCTACTACGTCATACAACAATCACGTGGTACAGTATAACTTTATATTTTACGACTCCTGCATTAGGAAGC
OL515	TTTTACACTGTTTAATCTTTCTTGGTGGAATTGTGATTGCCTATTCATATACTTAATATTGGAAATAATATTAATCAATAAATGATACGGCGACCACCGA
OL516	ACAATCATCAAGACTATATTTTGAAAAAAAAAAAAATACATACATAAACTTTTAAAAATTCTTCTTCTTCTTCTTCTTCACGACTCCTGCATTAGGAAGC
OL517	CAATATATTTACCCAAAGCTCATTTATAGAACCCACTTACAACTTCATAATTCTTTAATATCATTCCCTTACAATCTTTAAATGATACGGCGACCACCGA
OL518	TGATAAACAAATACTAAATTAAGCTGATAATAAGGAATGAGTAGATTCTAATTATGACACCATCTTCGGCTTGTCTTTTTCGACTCCTGCATTAGGAAGC
OL519	TGTCTCTCTTTCTCTCACTTTACTTAAAATCAATTCTATTCGTCATTAAGAAAATTACATATAGAAAACCCAATGCAAATAATGATACGGCGACCACCGA
OL520	AGTACCACCACCACCATCAAAATTCAATTCATTTACGATCATTAAAACACTATACAAATAAAAATGACATCTATATCTATCGACTCCTGCATTAGGAAGC
OL521	AAAAAAAATAATGCTGTACATTCAAGAGGAGAATAAAAACTCAAAAATTCAAAACACCATAAAGCAACAACTACAAGTTGAATGATACGGCGACCACCGA
OL522	TTTTCTAATGCCAAGCAAGCAAACAAGCAACTACACAAAAGCTACATGACTATTTTTGTTTGTTTCCATAAATTTTAAGACGACTCCTGCATTAGGAAGC
OL523	TTTTATTGGTAGTTTATCTTTCAACACATACAATAACACCAACAACAACAACAACCACAGCAACAACAACAACAATAGAAAATGATACGGCGACCACCGA
OL524	CAAAAATACATAAAAAGGTTTATAATAACATAAATAAAAGCGTCATCATCATCAATAAGTGGAACCAAAAAAAATAAATTCGACTCCTGCATTAGGAAGC
OL525	AATCAAGTCAAGGTCAATCAAGAATAAAAGAAAGAAAGAAAGAAAGAAAGAAAAAATTTTGTCCAATTACTAACAAAAATAATGATACGGCGACCACCGA
OL526	CAAAAATACATAAAAAGGTTTATAATAACATAAATAAAAGCGTCATCATCATCAATAAGTGGAACCAAAAAAAATAAATTCGACTCCTGCATTAGGAAGC
OL527	CCGCGTAAATTTTAATCATTTTCAACTATACAATTCAACTTTTACTTCAAACTATTTTATTAGTTTAAACCTATATCCAAAATGATACGGCGACCACCGA
OL528	TAGTTAGGCCGTTTACCTGGTAAATAAACTCATGCAGAAATTTATTGTTATGTTTTACTATCATTACTAATATCAAGCATCGACTCCTGCATTAGGAAGC
OL529	TAAAGAAACTTCACATCACCAAGCTGCATCAACTGAATCAATCCAATTCGGACAGTAATTCCTTAAACTCAAACACATCAAATGATACGGCGACCACCGA
OL530	TTGACCACCTATTTTTCTTACAGTTACTATCGTTATTATTTAGTCATTTATTCATTTATGAAAGTTCATCTCCTCTCAATCGACTCCTGCATTAGGAAGC
OL531	GGAAACTACTTTAACGGCAGC
OL532	TCGGGTGAAACTATTGATCG
OL533	AGTCAACTCACTCATCCTGG
OL534	ATGGTGCATTCTTTGGAACG
OL535	GGTGCATCTTCACTGGCTTC
OL536	GAGAAACTTCCACCTCAGCTAGTAA
OL537	AGATTGGTAATCATATTACCCCGCA
OL538	CAAGATACGCAACAATCTCTGTCTC
OL539	GGATTACGCGTTGTATTGGAAGAAT
OL540	CTGTTAACTGTGCGTAAAAGTGTCT
OL541	AGTTTCTTTGGTGCTGGTAATAACG
OL542	ATGGTGCAAACAGTACATATAAGCG
OL543	ACAAGAATCCAGTAATCTGTCCACA
OL544	GGTTCAGTTCAGTTTGGATTTGGAT
OL545	AAATCCACCTGCACAGAGTC
OL546	CTCGGATTGCAGGTCAATTTAG
OL547	AGAAAAGAATCAGTGCTGTTGAAGG
OL548	AGGTGTGTAATGACGGTAAAGAAGA
OL549	AGATTGGTAATCATATTACCCCGCA
OL550	GTTGCGAATGGAGGAAATACTACTG
OL551	CTCCATTATCACCAGGAATTCAAGC
OL552	ATGGTGCAAACAGTACATATAAGCG
OL553	ATTGGGCATATTCGCATTTGAGATT
OL554	ATTGGGCATATTCGCATTTGAGATT
OL555	ACCGGTTATCAATGAAGAGGAAGAA
OL556	ATCGTAGCATTGACAGCTAATGTTG
OL557	GAAGCAAGAGATTTGATCGGTAGTG
OL558	ATTCTATGTCCAGTTTCAGGGTCAA
OL559	TCAACAGATTGGGATTTGCGTTTAA
OL560	TTTTCTAGGCTTCACGGTGTAAAAC
OL561	AATATATTTCGCCATAGGGGGTTCA
OL562	CATTAATGCCATGGTTTGCAAGATG
OL563	CATTAATGCCATGGTTTGCAAGATG
OL564	ATGGTGGTTGTTGAGGGTTAATTTC
OL565	GTTCTTTTTGCCAATACTGAGGTCA
OL566	ATTCTATGTCCAGTTTCAGGGTCAA
OL567	AATGAACCTGTGTCTAATTCCGGTA
OL568	GGAATAGTTTGTTCTTGGTCAGCAA
OL569	TGGTGTTGTTCTTGTGATGAATGAG
OL570	AAGTACCAGCAGCAATATATCCCAT
OL571	AATATATTTCGCCATAGGGGGTTCA
OL572	CAAAGATTAATTCGGGTGCACGATA
OL573	CATGATCATAAAACATCGGTTCCGT
OL574	CAGCTCGTTGTTGATACTGTTC
OL575	CAAGACCAAATAAGAACGGTCC
OL576	ACTGCCACCTAAAGATGAACC
OL579	GTTGGTGGATGTATATATGGGTTTTAGAGCTAGAAATAGCAAGTTAAA
OL580	GATCTTCCCAATCTAGCTGGGTTTTAGAGCTAGAAATAGCAAGTTAAA
OL581	TTTGCAAACATAGTAGGCGGGTTTTAGAGCTAGAAATAGCAAGTTAAA
OL582	GAAGCAGGTGTAGTATAAGGGTTTTAGAGCTAGAAATAGCAAGTTAAA
OL583	AGGTTTGAAAAGTTATCGGGGTTTTAGAGCTAGAAATAGCAAGTTAAA
OL584	TGTGGAACCACCAAGAGCAAGTTTTAGAGCTAGAAATAGCAAGTTAAA
OL585	ATTGTCAGTAAAATAGGAAGGTTTTAGAGCTAGAAATAGCAAGTTAAA
OL586	ATATTACAAAATTTAACTGGGTTTTAGAGCTAGAAATAGCAAGTTAAA
OL587	TAATGACCAAATGTCAGAGGGTTTTAGAGCTAGAAATAGCAAGTTAAA
OL588	TTACTTGCATGAACAAGGGGGTTTTAGAGCTAGAAATAGCAAGTTAAA
OL589	GTTAGATGAACAACTAGAGGGTTTTAGAGCTAGAAATAGCAAGTTAAA
OL590	CTAGAGGTGGCAGGACGAGGGTTTTAGAGCTAGAAATAGCAAGTTAAA
OL591	TTAGGGACTTTGAAAAGTGGGTTTTAGAGCTAGAAATAGCAAGTTAAA
OL592	GATATTCCGAGAATTGGAAGGTTTTAGAGCTAGAAATAGCAAGTTAAA
OL593	GTTTTTGGAGATGTAGGTGAGTTTTAGAGCTAGAAATAGCAAGTTAAA
OL594	ACCATAGTAATAGCAAACCAGTTTTAGAGCTAGAAATAGCAAGTTAAA
OL595	TGTTTTGAACCAGAAAATGGGTTTTAGAGCTAGAAATAGCAAGTTAAA
OL596	CAATTGGGGAGTAAATGGAGGTTTTAGAGCTAGAAATAGCAAGTTAAA
OL597	TGGTGGGACGAAATAAGTGAGTTTTAGAGCTAGAAATAGCAAGTTAAA
OL598	TGACTGTGGACCCAAAAAAGGTTTTAGAGCTAGAAATAGCAAGTTAAA
OL599	AACAACGCGACATCCACAGGGTTTTAGAGCTAGAAATAGCAAGTTAAA
OL600	CGAGCGCAATGGATCTACGGGTTTTAGAGCTAGAAATAGCAAGTTAAA
OL601	TGTCTAGTTTAAGATCCCGGGTTTTAGAGCTAGAAATAGCAAGTTAAA
OL602	AACAGAACTAGACCAACCAAGTTTTAGAGCTAGAAATAGCAAGTTAAA
OL603	TGTGGAGCTTCACATTTCCGGTTTTAGAGCTAGAAATAGCAAGTTAAA
OL604	CTTTGTCCCTGAGAAGGATGGTTTTAGAGCTAGAAATAGCAAGTTAAA
OL605	TTTAAACGAAAAGTCACCAGGTTTTAGAGCTAGAAATAGCAAGTTAAA
OL606	TGCACAACGGGACTTTCAGGGTTTTAGAGCTAGAAATAGCAAGTTAAA
OL607	TCCAAAATCTACAAATCAGGGTTTTAGAGCTAGAAATAGCAAGTTAAA
OL608	CGGATAAGAGTAATGAGCAGGTTTTAGAGCTAGAAATAGCAAGTTAAA
OL609	TTTGGTAAGACTTTAGGAGCGTTTTAGAGCTAGAAATAGCAAGTTAAA
OL610	ATCATTTAATAATTCAGTGGGTTTTAGAGCTAGAAATAGCAAGTTAAA
OL611	TGCAGGCCAAGATTAAGCGTGTTTTAGAGCTAGAAATAGCAAGTTAAA
OL612	TTAAAAGGAGATTAGAGCAGGTTTTAGAGCTAGAAATAGCAAGTTAAA
OL613	GTATGGCGGAAACTGAAACGGTTTTAGAGCTAGAAATAGCAAGTTAAA
OL614	GAAATGGTGGATTTATACCGGTTTTAGAGCTAGAAATAGCAAGTTAAA
OL615	GTTGGCACAAATTCACGAAGGTTTTAGAGCTAGAAATAGCAAGTTAAA
OL616	GAGTTGGGCAGTGGAGCCGGGTTTTAGAGCTAGAAATAGCAAGTTAAA
OL617	CCATATATACATCCACCAACCAAATTAAAAATAGTTTACGCAAGTC
OL618	CCAGCTAGATTGGGAAGATCCAAATTAAAAATAGTTTACGCAAGTC
OL619	CCGCCTACTATGTTTGCAAACAAATTAAAAATAGTTTACGCAAGTC
OL620	CCTTATACTACACCTGCTTCCAAATTAAAAATAGTTTACGCAAGTC
OL621	CCCGATAACTTTTCAAACCTCAAATTAAAAATAGTTTACGCAAGTC
OL622	TTGCTCTTGGTGGTTCCACACAAATTAAAAATAGTTTACGCAAGTC
OL623	CTTCCTATTTTACTGACAATCAAATTAAAAATAGTTTACGCAAGTC
OL624	CCAGTTAAATTTTGTAATATCAAATTAAAAATAGTTTACGCAAGTC
OL625	CCTCTGACATTTGGTCATTACAAATTAAAAATAGTTTACGCAAGTC
OL626	CCCCTTGTTCATGCAAGTAACAAATTAAAAATAGTTTACGCAAGTC
OL627	CCTCTAGTTGTTCATCTAACCAAATTAAAAATAGTTTACGCAAGTC
OL628	CCTCGTCCTGCCACCTCTAGCAAATTAAAAATAGTTTACGCAAGTC
OL629	CCACTTTTCAAAGTCCCTAACAAATTAAAAATAGTTTACGCAAGTC
OL630	CTTCCAATTCTCGGAATATCCAAATTAAAAATAGTTTACGCAAGTC
OL631	TCACCTACATCTCCAAAAACCAAATTAAAAATAGTTTACGCAAGTC
OL632	TGGTTTGCTATTACTATGGTCAAATTAAAAATAGTTTACGCAAGTC
OL633	CCATTTTCTGGTTCAAAACACAAATTAAAAATAGTTTACGCAAGTC
OL634	CTCCATTTACTCCCCAATTGCAAATTAAAAATAGTTTACGCAAGTC
OL635	TCACTTATTTCGTCCCACCACAAATTAAAAATAGTTTACGCAAGTC
OL636	CTTTTTTGGGTCCACAGTCACAAATTAAAAATAGTTTACGCAAGTC
OL637	CCTGTGGATGTCGCGTTGTTCAAATTAAAAATAGTTTACGCAAGTC
OL638	CCGTAGATCCATTGCGCTCGCAAATTAAAAATAGTTTACGCAAGTC
OL639	CCGGGATCTTAAACTAGACACAAATTAAAAATAGTTTACGCAAGTC
OL640	TTGGTTGGTCTAGTTCTGTTCAAATTAAAAATAGTTTACGCAAGTC
OL641	CGGAAATGTGAAGCTCCACACAAATTAAAAATAGTTTACGCAAGTC
OL642	CATCCTTCTCAGGGACAAAGCAAATTAAAAATAGTTTACGCAAGTC
OL643	CTGGTGACTTTTCGTTTAAACAAATTAAAAATAGTTTACGCAAGTC
OL644	CCTGAAAGTCCCGTTGTGCACAAATTAAAAATAGTTTACGCAAGTC
OL645	CCTGATTTGTAGATTTTGGACAAATTAAAAATAGTTTACGCAAGTC
OL646	CTGCTCATTACTCTTATCCGCAAATTAAAAATAGTTTACGCAAGTC
OL647	GCTCCTAAAGTCTTACCAAACAAATTAAAAATAGTTTACGCAAGTC
OL648	CCACTGAATTATTAAATGATCAAATTAAAAATAGTTTACGCAAGTC
OL649	ACGCTTAATCTTGGCCTGCACAAATTAAAAATAGTTTACGCAAGTC
OL650	CTGCTCTAATCTCCTTTTAACAAATTAAAAATAGTTTACGCAAGTC
OL651	CGTTTCAGTTTCCGCCATACCAAATTAAAAATAGTTTACGCAAGTC
OL652	CGGTATAAATCCACCATTTCCAAATTAAAAATAGTTTACGCAAGTC
OL653	CTTCGTGAATTTGTGCCAACCAAATTAAAAATAGTTTACGCAAGTC
OL654	CCGGCTCCACTGCCCAACTCCAAATTAAAAATAGTTTACGCAAGTC
OL655	TCACATACCATTAATAATATATAAGACCAACCATTGTAACCACACAAAGTATCACAGTATCACCGACAAATTTATACATAAATGATACGGCGACCACCGA
OL656	ACCCTTAATCAAAGGATAACTACAATATCTTCAAGACAATTACTAGACATTATTGAACATATTTTTCTTATTGTGGGTTGAATGATACGGCGACCACCGA
OL657	TATTACATATATACACAATTATAGTCATTTATATATCTACTTAGTGGGTGKTTTTTTTTTTAAAAAAAAAAAAAGAAAATAATGATACGGCGACCACCGA
OL658	AAATAAACTTTATTCCTCAATTAATCCATATTATATATCCATATATATTTATACACACATATCAATAATTATTATTAGTAAATGATACGGCGACCACCGA
OL659	CAAACAAGGTTTTCTTTTTTAGGATTTTCAACTACGTGACATTCTCTTTTGTTCTCAACTATGTGCATAGAACTATAGAAAATGATACGGCGACCACCGA
OL660	TAAACCTCAACTTATAAATTTGTGATTAAAAATCTGAACTTTTGAGGTTAGTCTCTTTTTTATTTTTTAAATTTTACAATAATGATACGGCGACCACCGA
OL661	TAAGACCCTGGCAATTAATTTAAACCTGAATTGAAAATTGAAGAAGACCTCCCAAAAGAGATTAGTTTACGTTGATTGCCAATGATACGGCGACCACCGA
OL662	ATACTCATCATTCACATTCAAGTTATCCTCCTCAGATGGAAGATTTTTCTACTGAAGTGATATCACTTGCTAATAGTGAAAATGATACGGCGACCACCGA
OL663	TTATTATTAGGTTTATTTATAAACAAATCTTAACTTCTTCCCCTTTTCACCATTTTTAGTTTCCATAAGATATATAAATCAATGATACGGCGACCACCGA
OL664	TTTTATTTGCTCATTAAACGAAACTGACCATGTTTGAGAATCTCAAAGCTTTTATTCGACATGGGAAGCAAGCCAATGATAATGATACGGCGACCACCGA
OL665	AAAAAAAATGTATCACCGCTAGTAGATAATATTTCTAACTTTGATAGTAACATTAACGAAGAAAAACAAATCATTAATCAAATGATACGGCGACCACCGA
OL666	AAAAAATATATAAAAACAACGAAATATCCAGATTATTTCAAATCATCTTTTTCTTTTTAGATTGTTTCTCCCACCTAACAAATGATACGGCGACCACCGA
OL667	ATCCACACACCAAACACCATCGCCCACACTCCCACACCCAGCAGTGATAAATTAACTTCTATCTATTCCCATTCCCATTCAATGATACGGCGACCACCGA
OL668	TCTCTCTTTCCTTTTCCTTCTTTCCTTCCTTCCTTCCTTCTTTCATTCCAATATAATAGTCATTACCTTACCAAACTATTAATGATACGGCGACCACCGA
OL669	GTGTTTTATTTATTTATTTAATTATTCATTTGTTTGTTTGATTTTTATTAACTTACTACTTTGGAGATATCGATATTGCCAATGATACGGCGACCACCGA
OL670	AATCAATTTCATTTAAAACCCATCCATAGATACATCAATTAGTTATTACCCACTTCTTGTATCAATCCCTTTACTTAACAAATGATACGGCGACCACCGA
OL671	TTCCAAATTAGACAACAAAACAAACAAAAAAGAGAGCACAAATTTTTCTTTCACACCACATCTTTTTCTTTCCCCCAGTGAATGATACGGCGACCACCGA
OL672	AAATCTCGTTTCTCTATTTTTTTTTTTTGCTCAACTAATTTACATTTTCTCCAGCAACGCCACCACTACCACCACTACCAAATGATACGGCGACCACCGA
OL673	TTTCAAGATTTGCTTGTAAATATCATTTGACTTAGATCCTTTCTCCCCCTCCCTCCTGTTATTTGCTTTTTCCATTCATCAATGATACGGCGACCACCGA
OL674	AAAAAGTATCATTAAAGAGTATAAAACTTAATACTGGTCAACCTCCCCCTCCCTCCACATTGTTATTCTTATTCTTATTCCGACTCCTGCATTAGGAAGC
OL675	TATCGTCCATTACAACGTTCCCCCATATATATATATATATATATATAAAATACGAAAAAGTGTCTTTCTTAAGTAAAAATCGACTCCTGCATTAGGAAGC
OL676	TTGAACATTCCCAGATTTACCTTTCTTTTTTTTTAAAAAAAAACTCTATTAATTCACACTATTACAAATATTATACAAGACGACTCCTGCATTAGGAAGC
OL677	GTTTTAATGTCGGTTGTTAATTGTGTTTGAGACATTTTATGCAGCAATGACTAATTGTATATATAATAAATTATATACTTCGACTCCTGCATTAGGAAGC
OL678	CGGTTTCGTTGCTTCTCTTTGTTTTTTTGCTACTATTATAAAATAATACTTCCTAGTAGTTACTATAATATACATACTCTCGACTCCTGCATTAGGAAGC
OL679	TATATATTTCGTTATTTTATTTCTGTATGTGTAATTAAATTTATATCAAATTATAAACTATATAAACTATAAGCAATATACGACTCCTGCATTAGGAAGC
OL680	CAACCAATAAACATGTTTCTTAATTAGTTCTATGACATTAAATTTATTCTAAAAACAATTAAACAAAGAGGACTTTTATTCGACTCCTGCATTAGGAAGC
OL681	AAACAACTAAACATATATATRTATATGTATGTATGTAATATATTTATATAATCTTAATTGTTAATCAATTTGTAGTTTCTCGACTCCTGCATTAGGAAGC
OL682	CTACGAGTTTACAATTCTAATATAGTTTTCTAATCATTATACAACATCCTAAATTAATCAAACAAACACCATTTAATATACGACTCCTGCATTAGGAAGC
OL683	ACACAAGACCATTAATAAATACACATTTATTAACAACTACAAATACGTATATTTTCTTTTTTTCTTACTCTTTTCTTTTACGACTCCTGCATTAGGAAGC
OL684	AATAATATATCAATTCTTTATATTTCCCTTTATAAAATAGTTACACATACCATACTTAACGACACATGACGATACTCAACCGACTCCTGCATTAGGAAGC
OL685	AAATTTTTCCAAACTTTCTTTTTTTTTGGTTTGATATTTTTTTTTCGCCTTAGGTTCTTCTCTTACTATGCGGTGGTGGTCGACTCCTGCATTAGGAAGC
OL686	TTGCATTGCGAGAATCTTGTTGTTGTTGTTGTATAGATTGATAACCAAGCTTATTATTATTTCTAGGTGATGATAATGAACGACTCCTGCATTAGGAAGC
OL687	CTATAATCATTTATATATTTATTTATATAATTATATTTACATATCACTTTTGATAAACTTTTTTGATCATTACACTTTCACGACTCCTGCATTAGGAAGC
OL688	TGTAGAAATATGTCTTGTCTTTCTTCATGGGTACACGTGTATATTTGTATCTTGGGCTTCAGGATTTAACTTGTCAGACGCGACTCCTGCATTAGGAAGC
OL689	ACATTACTTCTTCAAGATCGAAATGAAAAATCAACATTCTTTTCTCCAACCACCAGAATTCACGTATATTTTACTTGTCTCGACTCCTGCATTAGGAAGC
OL690	ATCTACTAATCTACTACATTATATCCTGCTAGGAATCAACCAGTTCGATAGAAACTTGGTTAATTTTCAAAGGCTTATATCGACTCCTGCATTAGGAAGC
OL691	TCATCTCTTACTAAATCACAATATTCTATATTTATGCAAAAAAAAAAAACCAGGTACAAATTCTTATAAATGACTATTTACGACTCCTGCATTAGGAAGC
OL692	TATTTATAAACTAATTCAAACTATGATAACACTAATGGTAACCAAAATTAATAAACTACATAACTATATGCCTCACCGCCCGACTCCTGCATTAGGAAGC
OL693	GGCAACAACGATCTTCTGATG
OL694	GCGTAAGATATTCTGGGTGTTG
OL695	TCATCCCTGGTTTCTGGAAG
OL709	CTCAAGTTCAAACAAAACGCAAGAG
OL710	AGAGAATGTTTTGTCAGTCGTGTC
OL711	AAATTGGGCTGGTTCATTGGTAATT
OL712	TCATCATCACAACAACAACAACGAT
OL713	GAAGGTTTCAAATTGGGGTGAGATT
OL714	CCCTAACGACATTTGCTGAAC
OL715	CTAATCTCCCTCCCTCCCTATTAGT
OL716	ACAAGAAGAATTTCTCCGTTTTCCC
OL717	TATGAACTTTTACTGGTCATCGGGT
OL718	AGACAAAGACAAAGGCAACG
OL719	AGCAGTAGACTGATCTTGAACTTGT
OL720	GCAGCCTTTAAATCACGATGGATAA
OL721	TGTTTAATTGCAACTAACAGGCCAT
OL722	AACATTATAGTCCATCCCAGCATGA
OL723	TTCGTTTTGGTAATCTAGGAAGGGT
OL724	TGGTTGAATGGTTGACACTTTG
OL725	ACTCTCGATTACCACCCATAAAACA
OL726	CGAAAATTCCATACGATGCTACCAA
OL727	ACACAAACTGGTGAAAACTGAATGT
OL728	AAACTCAGTCATGACATTCCAAACC
OL729	CCACCACCACCATCAACAAC
OL730	ACAAAAGAAATCGCTTGCTAGTTCA
OL731	TAGATCGTCCACAACACCAGTTATT
OL732	ATGATCATCAATTGAGACCAACAGC
OL733	TGCAGTCATTAAAGCTGAGACAAAG
OL734	TACTCCTCTTCCTCCTCGTC
OL735	TCTGGAGAGTGACTAATGACTTTGG
OL736	TAAGAGCTGATGTCGATACTGAAGG
OL737	ATGATTTGGCTTGTTGTGGAGAATT
OL738	CCTGTTGATATGGGTCTTGTTG
OL739	CTCCATGCCGGAAATTCATAAATCA
OL740	TCAATATTATATGGCCCCAGAACGT
OL741	TCCGAATCCAGACCTTAAAGGAAAT
OL742	AGTCAAACACCACCACTACTAC
OL743	AACGGAGAAAGAACAAACAGATTCC
OL744	CAAATACAACGACAACCAACACAAC
OL745	CAAAGAAGTTCAAACAAGCAAGAGC
OL746	TGTGGGAAGCAATTTAATTTGACGA
OL747	TCAAGTGGTAGTGGTAGTAG
OL748	TTACGGATCAAGTGATAGCCGTATT
OL763	ACACGAAGAGCGACTATGATGAATA
OL764	CTGATAGCGAATGTAAATGGGCAAT
OL765	TTTTGGCTTCATAAATGAGTGGACC
OL766	TCTCTCTCCTGTTGGAATTTCACAT
OL767	TTTGCTCAATAACGGTCATCAAACA
OL768	GTCTTGTTTGGTGTTCTAACCTCTG
OL769	CGAGTTCATTACTTCCAACGAGATG
OL770	TACAAATAACTCATTGCTGATCGGC
OL771	CCACCAACCACAACAGAAAC
OL772	CAATGCATTTAAGGCAGCTATACCA
OL773	GCTTCGTTATGTTTGATGCCATTTC
OL774	TTCCGAGGTTCAAATTTAATCGCAA
OL775	CAGGTACACTGGTTTCTTTCTTCAC
OL776	CCAAATGTCACAAGGTTTACCATGA
OL777	CAAGTTCACTTTCTCTGCATCAACT
OL778	ATATCGCGGTGCACTAATTTCAATT
OL779	ATGATGACTTTCGGATGAATTGCTC
OL780	CTGGTAACGATATCAAACGGTTGAG
OL781	GGCGCAACCATTATCTTGTTACATA
OL782	ACAAATCTGGAAATAAAGCAGTGCA
OL783	GGTGTCTGTCTTTGTCTGTAACTTG
OL784	AACAATACAATTCACCCCATCAACC
OL785	GTACAAAATTCACTGGTGGCAAAAC
OL786	CCAATTTTCACTGATCCAAAGGTGA
OL787	GAGGTAACAGTGACTCCTATGGATC
OL788	GTCGTGGAGAATCACCATTGAATAC
OL789	AAACAACATTGGTGTCGATCGTTTA
OL790	TGTGTTGTATGAGTTGTGTACGTTG
OL791	CAGTCGGTACATCACTAATTCAAGC
OL792	TTGCGGCAAATTCAGCATTTAAAAA
OL793	AAAATTTGCTTGGACAAATGACTGC
OL794	GAGGTTGATCCAAAGAAAAGAGCAA
OL795	TACAAGTCGACCAATGTTTCACTTG
OL796	GATTCTCTAAATATCAGGGGGTTTTAGAGCTAGAAATAGCAAGTTAAA
OL797	GAAGAAGAAAAGTTACCTCGGTTTTAGAGCTAGAAATAGCAAGTTAAA
OL798	ATGGAGATGACAATAAGAATGTTTTAGAGCTAGAAATAGCAAGTTAAA
OL799	CTGATCAGAAACGAAAAAAGGTTTTAGAGCTAGAAATAGCAAGTTAAA
OL800	ATGTTTGCCAAGATCAAAAGGTTTTAGAGCTAGAAATAGCAAGTTAAA
OL801	ATAATTGCCAAACTGACCCGGTTTTAGAGCTAGAAATAGCAAGTTAAA
OL802	GGTCGCAAAGATTTATACGAGTTTTAGAGCTAGAAATAGCAAGTTAAA
OL803	GTTATGGAGTATATATCTGGGTTTTAGAGCTAGAAATAGCAAGTTAAA
OL804	TTAGTGACAGATCTAGCTCGGTTTTAGAGCTAGAAATAGCAAGTTAAA
OL805	ATAAATGAGAAACTAGAACGGTTTTAGAGCTAGAAATAGCAAGTTAAA
OL806	GCATGAATAAGAGGAGCAGGGTTTTAGAGCTAGAAATAGCAAGTTAAA
OL807	ATGGGATTTAGTAGAAGTAGGTTTTAGAGCTAGAAATAGCAAGTTAAA
OL808	CCAGCAGTTACATTATGTGAGTTTTAGAGCTAGAAATAGCAAGTTAAA
OL809	AAGATTTAGTGTTAAAACCGGTTTTAGAGCTAGAAATAGCAAGTTAAA
OL810	ACCTCCTCATACTATAGCGGGTTTTAGAGCTAGAAATAGCAAGTTAAA
OL811	GCCACCGCTATAGTATGAGGGTTTTAGAGCTAGAAATAGCAAGTTAAA
OL812	GCTGGTGGCAGGCTTACCGGGTTTTAGAGCTAGAAATAGCAAGTTAAA
OL813	CATTGCCATCAATACACCGGGTTTTAGAGCTAGAAATAGCAAGTTAAA
OL814	TTAGGTGGAGAAAAATACGAGTTTTAGAGCTAGAAATAGCAAGTTAAA
OL815	GTGGGGGATGACGTAAACAAGTTTTAGAGCTAGAAATAGCAAGTTAAA
OL816	TGAGAAAGTACAAGAACCGAGTTTTAGAGCTAGAAATAGCAAGTTAAA
OL817	TTTTTGGCCTGGAAAGCAAGGTTTTAGAGCTAGAAATAGCAAGTTAAA
OL818	ATTGTTGAAAAACATTGAGAGTTTTAGAGCTAGAAATAGCAAGTTAAA
OL819	ATATGAAAAATATAACGCCAGTTTTAGAGCTAGAAATAGCAAGTTAAA
OL820	GCCGCCAACAAAGCAGGAGGGTTTTAGAGCTAGAAATAGCAAGTTAAA
OL821	GCAACGGAAGAATGCAGCAGGTTTTAGAGCTAGAAATAGCAAGTTAAA
OL822	CTTGGTCCTCGATTAAGAGGGTTTTAGAGCTAGAAATAGCAAGTTAAA
OL823	TTTGAACAAAGTTTATCACGGTTTTAGAGCTAGAAATAGCAAGTTAAA
OL824	ATTTCGGCAAAATCAGAAAGGTTTTAGAGCTAGAAATAGCAAGTTAAA
OL825	TTTGCTCGTTGACAAAAAGAGTTTTAGAGCTAGAAATAGCAAGTTAAA
OL826	CGTTGAATGAAACTTGACGAGTTTTAGAGCTAGAAATAGCAAGTTAAA
OL827	GTTGAATGAAACTTGACGAGGTTTTAGAGCTAGAAATAGCAAGTTAAA
OL828	TGATCTTTTTAAATAAGGCGGTTTTAGAGCTAGAAATAGCAAGTTAAA
OL829	ATCCAGCAAATAGAATAGGGGTTTTAGAGCTAGAAATAGCAAGTTAAA
OL830	ACAATGCAAGGCAACACCAGGTTTTAGAGCTAGAAATAGCAAGTTAAA
OL831	CTTTATATAAGGCAAAACAAGTTTTAGAGCTAGAAATAGCAAGTTAAA
OL832	AGCAAGGAAAACTCCACCAGGTTTTAGAGCTAGAAATAGCAAGTTAAA
OL833	AATGCTGACACGGCTAGCGGGTTTTAGAGCTAGAAATAGCAAGTTAAA
OL834	ATCAAACATAATTTTAACAGGTTTTAGAGCTAGAAATAGCAAGTTAAA
OL835	CTTGGATCAAAATTGCCCAAGTTTTAGAGCTAGAAATAGCAAGTTAAA
OL836	GTCTTGCCAACTTTGTACTGGTTTTAGAGCTAGAAATAGCAAGTTAAA
OL837	TAATGCATTATTACAAGAGAGTTTTAGAGCTAGAAATAGCAAGTTAAA
OL838	CATAACAAATGGTGACGAGGGTTTTAGAGCTAGAAATAGCAAGTTAAA
OL839	ATGTTTGAAAAATTTAGAAGGTTTTAGAGCTAGAAATAGCAAGTTAAA
OL840	GTTGGTGTTTCAATAGGTGGGTTTTAGAGCTAGAAATAGCAAGTTAAA
OL841	AGTGAAAGTCCAGTAGGTGGGTTTTAGAGCTAGAAATAGCAAGTTAAA
OL842	AATGTATAAAAAACGGAAGGGTTTTAGAGCTAGAAATAGCAAGTTAAA
OL843	TAATGTATAAAAAACGGAAGGTTTTAGAGCTAGAAATAGCAAGTTAAA
OL844	CCCCTGATATTTAGAGAATCCAAATTAAAAATAGTTTACGCAAGTC
OL845	CGAGGTAACTTTTCTTCTTCCAAATTAAAAATAGTTTACGCAAGTC
OL846	ATTCTTATTGTCATCTCCATCAAATTAAAAATAGTTTACGCAAGTC
OL847	CTTTTTTCGTTTCTGATCAGCAAATTAAAAATAGTTTACGCAAGTC
OL848	CTTTTGATCTTGGCAAACATCAAATTAAAAATAGTTTACGCAAGTC
OL849	CGGGTCAGTTTGGCAATTATCAAATTAAAAATAGTTTACGCAAGTC
OL850	TCGTATAAATCTTTGCGACCCAAATTAAAAATAGTTTACGCAAGTC
OL851	CCAGATATATACTCCATAACCAAATTAAAAATAGTTTACGCAAGTC
OL852	CGAGCTAGATCTGTCACTAACAAATTAAAAATAGTTTACGCAAGTC
OL853	CGTTCTAGTTTCTCATTTATCAAATTAAAAATAGTTTACGCAAGTC
OL854	CCTGCTCCTCTTATTCATGCCAAATTAAAAATAGTTTACGCAAGTC
OL855	CTACTTCTACTAAATCCCATCAAATTAAAAATAGTTTACGCAAGTC
OL856	TCACATAATGTAACTGCTGGCAAATTAAAAATAGTTTACGCAAGTC
OL857	CGGTTTTAACACTAAATCTTCAAATTAAAAATAGTTTACGCAAGTC
OL858	CCGCTATAGTATGAGGAGGTCAAATTAAAAATAGTTTACGCAAGTC
OL859	CCTCATACTATAGCGGTGGCCAAATTAAAAATAGTTTACGCAAGTC
OL860	CCGGTAAGCCTGCCACCAGCCAAATTAAAAATAGTTTACGCAAGTC
OL861	CCGGTGTATTGATGGCAATGCAAATTAAAAATAGTTTACGCAAGTC
OL862	TCGTATTTTTCTCCACCTAACAAATTAAAAATAGTTTACGCAAGTC
OL863	TTGTTTACGTCATCCCCCACCAAATTAAAAATAGTTTACGCAAGTC
OL864	TCGGTTCTTGTACTTTCTCACAAATTAAAAATAGTTTACGCAAGTC
OL865	CTTGCTTTCCAGGCCAAAAACAAATTAAAAATAGTTTACGCAAGTC
OL866	TCTCAATGTTTTTCAACAATCAAATTAAAAATAGTTTACGCAAGTC
OL867	TGGCGTTATATTTTTCATATCAAATTAAAAATAGTTTACGCAAGTC
OL868	CCTCCTGCTTTGTTGGCGGCCAAATTAAAAATAGTTTACGCAAGTC
OL869	CTGCTGCATTCTTCCGTTGCCAAATTAAAAATAGTTTACGCAAGTC
OL870	CCTCTTAATCGAGGACCAAGCAAATTAAAAATAGTTTACGCAAGTC
OL871	CGTGATAAACTTTGTTCAAACAAATTAAAAATAGTTTACGCAAGTC
OL872	CTTTCTGATTTTGCCGAAATCAAATTAAAAATAGTTTACGCAAGTC
OL873	TCTTTTTGTCAACGAGCAAACAAATTAAAAATAGTTTACGCAAGTC
OL874	TCGTCAAGTTTCATTCAACGCAAATTAAAAATAGTTTACGCAAGTC
OL875	CTCGTCAAGTTTCATTCAACCAAATTAAAAATAGTTTACGCAAGTC
OL876	CGCCTTATTTAAAAAGATCACAAATTAAAAATAGTTTACGCAAGTC
OL877	CCCTATTCTATTTGCTGGATCAAATTAAAAATAGTTTACGCAAGTC
OL878	CTGGTGTTGCCTTGCATTGTCAAATTAAAAATAGTTTACGCAAGTC
OL879	TTGTTTTGCCTTATATAAAGCAAATTAAAAATAGTTTACGCAAGTC
OL880	CTGGTGGAGTTTTCCTTGCTCAAATTAAAAATAGTTTACGCAAGTC
OL881	CCGCTAGCCGTGTCAGCATTCAAATTAAAAATAGTTTACGCAAGTC
OL882	CTGTTAAAATTATGTTTGATCAAATTAAAAATAGTTTACGCAAGTC
OL883	TTGGGCAATTTTGATCCAAGCAAATTAAAAATAGTTTACGCAAGTC
OL884	CAGTACAAAGTTGGCAAGACCAAATTAAAAATAGTTTACGCAAGTC
OL885	TCTCTTGTAATAATGCATTACAAATTAAAAATAGTTTACGCAAGTC
OL886	CCTCGTCACCATTTGTTATGCAAATTAAAAATAGTTTACGCAAGTC
OL887	CTTCTAAATTTTTCAAACATCAAATTAAAAATAGTTTACGCAAGTC
OL888	CCACCTATTGAAACACCAACCAAATTAAAAATAGTTTACGCAAGTC
OL889	CCACCTACTGGACTTTCACTCAAATTAAAAATAGTTTACGCAAGTC
OL890	CCTTCCGTTTTTTATACATTCAAATTAAAAATAGTTTACGCAAGTC
OL891	CTTCCGTTTTTTATACATTACAAATTAAAAATAGTTTACGCAAGTC
OL898	ATTAACAAGATAGTTTAAATTAATACTTGAAATTATAGAAGAAAGAGAATACATATACAACGACAGTACCCTGGCTAATAAATGATACGGCGACCACCGA
OL899	TTTTTCCTTTGGTTTTTTTTTCATCAAAGTCATTATTTTCCCATCATATTCATCAACAACAACAACAACAATATCCCCCAAATGATACGGCGACCACCGA
OL900	TAATAGAATTACTCATTTCTAAAGCACTCGTTTCAACTATACATTCAGTAACAACACCCTTAATTTACCAAACTACATTAAATGATACGGCGACCACCGA
OL901	ATCAATCAAAAGAGCCATCATTCGTCTCCTTCCCCCCTTTCTGTTAGAGTTGTTTATTTTGAGATCAGTGTAATTCCAATAATGATACGGCGACCACCGA
OL902	AGAAGAAAAAAAAATACATATATAAATGTAGATTTTCCCCTAATTTTGGGTTTTCGCTTGTTCTCATCAACAAGCACACGAATGATACGGCGACCACCGA
OL903	TATATATATTATCTTATTTGGGATTTACCATTAGTTTGTACAGGATATACTTTTTTCTATGGATCAATATTTATTACCACAATGATACGGCGACCACCGA
OL904	TCTTCCACTCTCTTCCTCCTCCTCCTTCTTTTCTTTTCTTTTCTTTTCTCCTTCTCCTTCTCCTTCTCCTTCGTTGAGACAATGATACGGCGACCACCGA
OL905	TTTTTTTACATTCAAAACAAAACAAGTGGACAATAATTAATAGTAGTAGTAGTAGTAGTAGCAGTATCGTTCTAACAACAAATGATACGGCGACCACCGA
OL906	AAAGGAAAATTTTTAAACTTTTTTTTTTTAAGTATTTTAATTTTTATTTAGTTTTTTATCCTTGCTCTTACCAATTAAGAAATGATACGGCGACCACCGA
OL907	TTAGATTTTTGCTTACAGGAGTCTTTTTTTTCTATTAATTTCATTTTTTTTAAAGACAATATTATCTATCAACATATCTTAATGATACGGCGACCACCGA
OL908	ATTTTCTTCTTGCAATTTATATTATAAACAAATAGTTTAGATTGATATTTCGTTTTGGTTGCACAGACTATATATAAGCGAATGATACGGCGACCACCGA
OL909	CAAGTATTACTTTGTCCTTATAGATATAGACATACATTCAACAAGTACTCCCTTCTCAATAAATCTCCTGTCTATTCAACAATGATACGGCGACCACCGA
OL910	GGTTGTTTAGCTTGAAACAGACAACTTAGTTTAAAGATAATTGTGAAAGAAAAAAAAATTATCACAGACAATACTCAATTAATGATACGGCGACCACCGA
OL911	GAATACATTTCACAACTACTACTGCTAATAGTTCAATTGGAAAAGGGCCCAATTAATTTACAATTTATAATTATCTTATAAATGATACGGCGACCACCGA
OL912	TTCGTATTTGCATTTTGTTTTAGAAATATTCTTCTCTATAAGGATACAAACTTTTAGAGATTTGAAAGACTATACGACCAAATGATACGGCGACCACCGA
OL913	AATTTTTTTTTTCAGATTAATTGAATATTTCGACCACGTCATCAATAGAAATCGCTACTACTACTTACTTAATACAAATGAATGATACGGCGACCACCGA
OL914	AAGGCGTTCACAGAGTGATTATCTGAGTCGTTCATACACCCAAGAAGTAATACACATTATATAATAACATAGAGTTAAAGAATGATACGGCGACCACCGA
OL915	TAGCAAATCGCATAAAATTCGTGATTTTTCAGTTCCCCCATTAACTTCATTCATTAAACTTGATTTTTAGTTCATTAAGGAATGATACGGCGACCACCGA
OL916	AGTTTTAAAAATAGTAACTGCACTTTTGTTGACTCTTTCACCTCCCCATTGAATTTAACTGAACACAAATAAAGCCTATCAATGATACGGCGACCACCGA
OL917	CTTACTCCAAATTAATGCTTGAAAAAAATCCAATCTCATCTATCTCTAAACTAAATCACTAATCCATTATCAACCCAGTCAATGATACGGCGACCACCGA
OL918	CACAACTTTAATTGCTGTTGATGGGATAGGGTGGGGTTGGAAGAAGATAGCTTATACACTTCACATTAAATTCACACCATAATGATACGGCGACCACCGA
OL919	GTTAATATTAAATATACCAAATAACTAATTCTTCTATTTTTTTTTTGTTTTATTTCAGATTTACTAAGTTATAACAAAAGAATGATACGGCGACCACCGA
OL920	ATTTTTATTTTTATTTTTATTCTTATTCTCAGTAATTAATACTACTTCATCAATATATCTAGAAAACCCCACTATAATCAAATGATACGGCGACCACCGA
OL921	CCATTTGCCTCCTCCCCACTTTCAAATCTTATTAGATTGAGAGGACTGAAAATAGTAGTATTTTATTTGTTACTATTATAAATGATACGGCGACCACCGA
OL922	CGCTACTGTATGGAAAATTTACAACCATCAAGAAGAACGCGTCAGAAACTAACCAGCTAGTTAAGAATATAAAGAATGGCAATGATACGGCGACCACCGA
OL923	TGGGTCATCAATTATTGACTTAACCCCTCACAATCTGGTGTAGAAGAAATATAAAGAGACAGCTTACAAAACTCTATACACGACTCCTGCATTAGGAAGC
OL924	TATTTCGTACATAAGTTATATATCATGCATGAAACTATTTTTTGAATCGAACCACTTTTTTCGTTTCTGATCAGACTTAACGACTCCTGCATTAGGAAGC
OL925	GTAAATGTAATTGCATGGAGGTAAATAACTAAATTAATGAACCTTTGTTTCTATAGGAAATGCTTGTATATATGCTAAATCGACTCCTGCATTAGGAAGC
OL926	AATATACATATTATACGGATGTGTGTATGTTCTGCCATCCTCCTTTTTATAAAAATATTATTATTATATATCTACTTTAACGACTCCTGCATTAGGAAGC
OL927	CATAAAATTGTTTTTCAGTCGTCGCGCGTTACAAAAGTACTACATAGTCTTTATAATTTTTTCGTGGTTGGTTCATTGTCCGACTCCTGCATTAGGAAGC
OL928	ATGTATTGAATTGTATCTAATAACTACAACAACCAAGACTATAATGCTACTCCTCTTTCTCTTCCTCCTGCTCCTCTTATCGACTCCTGCATTAGGAAGC
OL929	AAAGTAAATGGAGAACCAAACAAAAGAAAAAAAAAACAATAAGATTATATTATATTATTTTATATTATGATATCATACAACGACTCCTGCATTAGGAAGC
OL930	TGAATCATATATTTATTTCCAGGAAACTTCTTCTTCTTCTGAGTCTGGAAATTGTTCTTTTTTTGTTAATGTTAAACTTTCGACTCCTGCATTAGGAAGC
OL931	GTTAGTTTGTTTATTTATTTGTTTGTTTCTATATAATATACTGTTTATAATACAGCCCAATAACCTGGGCTTCATATTCACGACTCCTGCATTAGGAAGC
OL932	CTCCATCAAAATGGAAAAGGCAAAAATGTACATATCAATATTTTTTCACGTTAACATTCGTAAGGAAAATGATTTCTCAACGACTCCTGCATTAGGAAGC
OL933	GGTGTCTATTGAGTTTCCAAAACCAAAAGAAATGTACATCTAAGTATTTATACAAATATACAAGATACATCAAAATTGTCCGACTCCTGCATTAGGAAGC
OL934	CATAGAAACTGTATTTTTTTGAGGAGATATTTGTATCTTGTGAAGGTGATATCTTGCGAGAAAGCATGATAATAATATCACGACTCCTGCATTAGGAAGC
OL935	GCTACTAACTGTAATGCGTTCTAGAAAATCGACCAAAAAAAAAAAGTTTGAAAAAAAAAAAATTAAATCGAATTATTTATCGACTCCTGCATTAGGAAGC
OL936	CGAAATAAAGAAAATTAATAGAATAAGCTCTGGTTTCCCTCTATAAATTTATCGACCCCTCCTAAAAAAAACCTCTGATTCGACTCCTGCATTAGGAAGC
OL937	GGTTTATGAAGATAGATGTTGAATGACAAACAATGAGCATATATGATATTTCTAAAGCCTAAATTGTGTATTATACATATCGACTCCTGCATTAGGAAGC
OL938	TACAACAACTACCAAGCCCAACCTATAGTTTTTAGTTTAGTTTAGTTTAGTTTAGTTTAGCTTAACTTRGCTTGACCTCTCGACTCCTGCATTAGGAAGC
OL939	CAAAAAATGGGTTGTGAATTTATCATACATATTACATATCTGCTGACATCCAATCTAAGCTAGTACTTACTTACTTTATTCGACTCCTGCATTAGGAAGC
OL940	TTATAAATAAGTTTATACAAGAATTGATTAAATAATATAGATAAGATAAAGTCTAATCTTTGTTTCTGGTTTTAATTTCTCGACTCCTGCATTAGGAAGC
OL941	ATTGACAGCAGTAGAATTTAGGGTTCTTGTTGTTCTTCTTTTTTTAAATGTTTTTATTTCTAGGATAACTCCACCATTCACGACTCCTGCATTAGGAAGC
OL942	CGAAAGTGTCGCCTTTTGAGTTGTATATGTATGCATTTGTATATTGTTTTGCAAAAGTCTATAAAATTTATACTTGTTTTCGACTCCTGCATTAGGAAGC
OL943	TGCTTTGCTTTGCTTTGATGATGATGAGCATCGCGAGAAGGCGATATCATTGCTACCAAATGCGTATATAAACTCCTATTCGACTCCTGCATTAGGAAGC
OL944	ATACCAATATAGCAGCAAAAAAGTTTATTGAAGTACTCTAGTATTTACAAAACTGGTTGTGGTAGTGGTGGGACGTGATGCGACTCCTGCATTAGGAAGC
OL945	TATTACTATAATTATTATTATGATGATGGTTATCTATAGTTGTATTAAATTATAATAAAAGTTTTTTTTTATCATGCTGACGACTCCTGCATTAGGAAGC
OL946	CAACGATTACATCAGAATGTGTTTTGTGAGCCATATTCACTTGGTAGCTTTTTCATACAACACTTCCCCCCTTCCGTTTTCGACTCCTGCATTAGGAAGC
OL947	CCCATTCTCCAAATCAAGATATAAAAGATTTATAGTACATAATAAGAAGTAGATTTGTTATGAAATTTGACATTTATTCACGACTCCTGCATTAGGAAGC
OL949	GTTGTTGTTGTTGTTGCTGC
OL950	CAACTGGTTCTCCATCATCC
OL951	GTGTGGCTTATACCATGACTTC
OL965	TTTCTTCTCGGAGGTTGTTG
OL966	CTTCCACAACACAAGAGCAG
OL967	CTTGCCACACAAACTCTTCAG
OL968	TGAAGATGTGAGTCCAAGGAG
OL969	ACTCCAAATGTTCCTTGACC
OL970	TACTACTCCTCTTCCTCCTCG
OL971	TGGGTCTTGTTGTTGTTGTTG
OL972	TCCTGTTGATATGGGTCTTGTTG
OL973	ATCTTGCCTTTCATTTGATGGTTGT
OL974	CAAACGTGTTTGTGGTATGGAGTTA
OL975	TGACTGACGATGACGATGATAATGA
OL976	CCGATCATTCCTTATGAACAATGCA
OL977	CACAAAGTTTGCATGATTTCAGCAA
OL978	GATGATCGACTTTGATAACCACCAC
OL979	TGTATGGGGTGTTGGTTGTTTATTG
OL980	CATTGCTGGTGTATTGAGATTCTCC
OL981	CCCTTCTAAATAGCGCGTAAATGTT
OL982	TTTCACCAATCGACTGTTGTTAAGG
OL983	GTGTGATTCCGTTATCTCAACATCC
OL984	TTGGATATCTTGCTGTGAATCATGC
OL985	ATTGTCGTTGCAATAGTAAGTAGCG
OL986	GTACGATGGCTTGTACTCAGAAATG
OL987	CACCAGTGGAAACAGTTCTTACTTC
OL988	ATCACTACTACTCCTACTTCCACCA
OL989	ACATGACCAGATAAGTTTCTCGGAA
OL990	CAGTAAGTCTCTTTTGTGGGTCAAC
OL991	TCTGGTCTCAACATTTTTGAAGAGC
OL992	GGCATTGGCATTATCACAATCACTA
OL993	TCTTCTTCTTCTTCCTCCTCCTAGT
OL994	GATTGAGGTGATGCCAGTAATGAAG
OL995	TCGATCATTTGCTGGTCCTC
OL996	ATCAGATGACATGGCGGTAG
OL997	CACTCATTCACTTCACTCACTTCAC
OL998	TAGCAACTTGTACCACGGTTTTAAC
OL999	GGCACAACAACAACAACAAC
OL1000	TTTCTTCCTTTCTTTCTTTGGAAATC
OL1001	CCTTTCCATTATAAATTCGCCGACA
OL1002	GTGATATATATAGCTGCCACCGCTA
OL1003	GGGGTTAAAAAGGCATTACAAGTGA
OL1004	TGATTGGGAACGATTATATGGCTCT
OL1005	GAAGAGTTGACGAAACATCAAGTGT
OL1006	CACGGCCCAATTCTTCTAAATACTC
OL1007	GTCAAATCTTGTCTTGCCAAAAACC
OL1008	GAAGCTGCTAGAATTGCTAAGGAAG
OL1009	TCCTCCCTTTTTGGTGATATTACGT
OL1010	TATTATAGTTGGCAAAAGTGGGGGA
OL1011	GTGCTTATGGGAAAGTGGTATTAGC
OL1012	CCTCTACAATATTGAAACGCGTCTC
OL1013	CCACAGTTAAATCAAATGCTGTCCT
OL1014	GATCATTTTTGTAATGCAGCACGTC
OL1015	TGATGAACAAGACTGTCCACAAATG
OL1016	AACGTTTACTCGAGTGACTTCAAAC
OL1017	TTTTTGGTCGATTTTCTAGAACGCA
OL1018	TGAGTTAGGTGCCACATTATTGGTA
OL1019	TTCCAATGTATCAGCTATAGCCGAA
OL1020	GATTGAAAGCACTGGATGATAGAGC
OL1021	AAACCTGTACATAGTTGCTTGGTTG
OL1022	AAATTCGTTCCTCTCTGTTCTGGTA
OL1023	ACAATGTTAACCCTACCGTTGTTTC
OL1024	CTACCCCATATCAGATTACGGTTGT
OL1025	CACACGTACACACACATTCAG
OL1026	CTGCTTGAGGTGGAAATTGG
OL1027	GTGCTGTTGAATTACTAGCTGATCC
OL1028	GATTTACCAGGCCATTCTGATGAAG
OL1029	GATGATGGTGCAGTCTAGATTGTTG
OL1030	ATTGTGGATACTTCCGAGGATTAGG
OL1031	TAACACCATTTCGGCAAAATCAGAA
OL1032	CTGTCATGAAAGCCAACGATAATGA
OL1033	ACGGAAGCAGCAAATGTAAATGTAA
OL1034	CTGTTGTTGTTGTTGTTGTTGTTGT
OL1035	TTCCGTTCAGTGAATTATTTGCCAA
OL1036	TCGCTCTTTTATTACTCCAACTCCA
OL1037	ATACCACAACAACAACACCAGATTC
OL1038	AATGACCCTTCACCTAATGTCTTGA
OL1039	ATTCGACCATTGCCATATTACCAAC
OL1040	TCCAAATACCACGAAACACGAAAAT
OL1041	CATATACACCTAGTCCCTTGGGAAG
OL1042	TCCCTAACCCAATAGCTAAACCAAA
OL1043	GTCATTTCTGGTTAGCTGTTTTGGA
OL1044	ACAACCACTAATGGGTCCAAGAATA
OL1045	ATTTCACCACTCACTCAACACATTC
OL1046	CTCGGTGTACTGTTTTTCATTGTCA
OL1047	CTCCACCAGTACCTGTACCAAATAA
OL1048	GCGTTGGACTATATACAACAACCAG
OL1049	TGTCATCCTTGTTGTTTCTTCGAAG
OL1050	TGTATGATTGTGCAAAGAAGGTGAC
OL1051	CGGCGTTGATTGATTTTGGTTTATC
OL1052	TTCGAAAACAATGGTAACGTCACAT
OL1053	AGGCATTTGTTGTCATCATGGAATT
OL1054	GTACTGGGGCTTGATCATACAATTG
OL1055	TGGTGATAGATTTGGTGGTAAAGGT
OL1056	CGTATCACCACTAGCTAATCTCCAA
OL1057	CGCAACAACAAAGAACAAGAAGAAG
OL1058	ATTCTGGAAAAACATTGCTGGGAAT
OL1059	ATTCCCAGCAATGTTTTTCCAGAAT
OL1060	CATCGAGAAAACTGTTGAGTTGGAA
OL1061	ACAACAACAACAACAACCACTTACT
OL1062	TAACCTCACTCTACCAGTAGAACCT
OL1063	GGGGTGATACCAAGTAAATTTGCAA
OL1064	CTCAACTATATGCTCAAAACGCCAT
OL1065	GTTTGCTAGGCTTAGTCAATCATCC
OL1066	TAAACTACACACTCGGGAAATCAGT
OL1067	GAAATCAGTTGTTGACACCGTTTTG
OL1068	TGTCTCACCAATAGTTTACCCACAT
OL1078	AAGGTAGTAAAAAAAATTTGGTGAAAAATAAAACACCATCTAAAAAACGTCAGATATTCCAATACCATCTACACAAAGTCAATGATACGGCGACCACCGA
OL1079	TAAACCCTGCCTTCATTTATCTACAAACAGAGTAATCAAAGCAGAAGCGAACACGACTTTTTTTTTATTAACTTACCACCAATGATACGGCGACCACCGA
OL1080	TTAATTTTCTTAATTCATATTCAAGAGACACCGGATTAGTACCCACTTTCAGATTGAACTTAACTTTTTGGAATAAGAACAATGATACGGCGACCACCGA
OL1081	AAAAAGCCAGAAGAAAACTAATCAAAGGCTCCTCCTCAAATAGTTCTGTGATACTACATAATTATCTATCAATCCACTAAAATGATACGGCGACCACCGA
OL1082	GATACTATTTGTCTAATCTCGCTTGGTATTTTTGTTTTTATTTTTCTTTGTTATAAAACCCATACAATATAGCAACAACCAATGATACGGCGACCACCGA
OL1083	ATTAAATACTAATTTGGAAAACATAACTTTTCTTGTTTTATAGTAGTACTGAAATAGTTCAACCTAACCTCATCATACTAAATGATACGGCGACCACCGA
OL1084	GATACGTATCTATAATTTAGGATAAACTAATTTGGTTTTTTTTTTTTGCCGAGTCCTGTTAATAAACTACTACCCTAGCAAATGATACGGCGACCACCGA
OL1085	TAATTACTCTCTCCCATTTTCTTTCTATTATTGCTTTGCTTTGAATTCAATTATAATACCTGCTTGTCCTCAATTTTACGAATGATACGGCGACCACCGA
OL1086	GTTTTTTTTTTTTTTTTTGTCGTTTGCTTTAACCGCCAACATTCAATATTGCTTCCCCTTTTCAACAACATACTATCAATAATGATACGGCGACCACCGA
OL1087	TTTAAAAAACCCTTTATACTATAATCATTTTTTTAGTAAACATCCGTACTACAATCGTGTTTGTAGATGTCTACGTAATCAATGATACGGCGACCACCGA
OL1088	CCTACACTCATTTATTTATTTAATTGATAACCACATTTACATCTTTATATCAGTTTTTCCCCCCCATCCTATACATTAATAATGATACGGCGACCACCGA
OL1089	CACGAAACATCAATTCAATTATAAAGATACCTTCCCCCCTTCTCCCTTTTTACTTTACTCTTAATTGATACATTACAATTAATGATACGGCGACCACCGA
OL1090	TATAAAGAAACCTGCTCCCCACGCATACACGCTTCATCCAACATCTCACCACCACCACCACTACTATCACTATCACCACAAATGATACGGCGACCACCGA
OL1091	CAATATACAAAGCCCCCCCTTACATCAACAAAAAATTTTTCCTCTCTGTTGTTTATCTCGAGTTTCTCCCTCTCTCTCCAAATGATACGGCGACCACCGA
OL1092	CGAAGGAAGGCATCGATAACGTCAATAACAGGAGGTCTGTTAGCTATGAAACTCAACGAATCAAACTACCGTTTCAAGCGAATGATACGGCGACCACCGA
OL1093	TCACGCACGGACATAAAATTTTGGAATGGCAACAAAAAAAAACTTCACCATAAACAGAGATCTCGAAAAATCCATTACATAATGATACGGCGACCACCGA
OL1094	GACTACAACAACACAAAGTCAACTATAACATTTCATTTTTCAATCAGTCAAACTATCACTACTATATCACCTACCCAGACAATGATACGGCGACCACCGA
OL1095	AAATTTTTTTTTGCTCACTACTAGTTGTCCTTTTTAAACTTTCTCTTGAACAGCAGTTTTATAAAGAACCAATTTCCATAAATGATACGGCGACCACCGA
OL1096	CTAATCCACCTAAAACAAAGAGCTAAACGCACTGACTAAAACGAATAAACTAATCTTGGACATTCCATTTATAATCAATTAATGATACGGCGACCACCGA
OL1097	ACAAGGAGAAGGGGGAAGAAGATACATATCATTATTATAACAACAACGACAACGACAACAACAGCAACAAAAACTAAACTAATGATACGGCGACCACCGA
OL1098	GGCCACTCCCACAGCACTTCCCTGATATCACAAGAAGAAAGGTGTTGTTGTTCTATTTCTTAAAATCAAATTAGTTAATTAATGATACGGCGACCACCGA
OL1099	ACAAGTTCCACAAACCATTACCCATCACCCACCAACAAACAAAACTTAATTTAGATAGATTGTTTGTTTAGTATAAAACTAATGATACGGCGACCACCGA
OL1100	AATAAAAAGAACACGAAAAAAATAATAATCTTGATCTATCAAAACATCATTATTGAACCAACCAAATACACTTTTGAATTAATGATACGGCGACCACCGA
OL1101	TTTTGTTTTAAGAGAGAAAAAAAAAAGAAACAAAATCTTGAGATTCTCTGAGATTATTTATGTTTTTGTAGTCAAGACCAAATGATACGGCGACCACCGA
OL1102	ATTATAATCGTTTACTGATAATCAATCAAGAAAATATTCTTTAACAGGGTTGGGTTCAGTTGTTACGGTCAACTACACCAAATGATACGGCGACCACCGA
OL1103	ATTTGAATATATTAATAATAAAATTATAATAACAGGTTTGCTTGTTCATTGTTTTTGCTCATTCATACTCCACCTCAACAAATGATACGGCGACCACCGA
OL1104	GTAGGAGTTTTCTATTGACCTAGCATTAACTAATTAATTGTTTTATAATATTTACAAGAATACAAGATTTATATTACGGTCGACTCCTGCATTAGGAAGC
OL1105	ATAAATCTTGTATTCTTGTAAATATTATAAAACAATTAATTAGTTAATGCTAGGTCAATAGAAAACTCCTACCATATGCTCGACTCCTGCATTAGGAAGC
OL1106	GATACAGAAAACCACAACATCTAGATGATATACATAAAAAAACACTTTCTAAAATTTACATATACGAACAGAATAACATGCGACTCCTGCATTAGGAAGC
OL1107	TAGGAGATAACTAATCACATATGACATATACACCTATAGAACACAAGAAATATTGATTCTAAAGATAAACTACCCCCTTTCGACTCCTGCATTAGGAAGC
OL1108	AACCTAGACTCCTCCCATCCGTTTCTACATCAATCCATATTACCCTCTCCATTGTTTTTTTTTTTTCATTTTCTATTAAACGACTCCTGCATTAGGAAGC
OL1109	TAATTGATACAGAATCACGAGGTGAAACACCTATTTAAGTACGATCTATGTCCGTGTATTTTAATTAATATTGTACTATGCGACTCCTGCATTAGGAAGC
OL1110	GATTTCTAGTGTCATGGAAGGTGTGGTAGGTAGGTAGGTCAAGTAGTTTGGGTCTTAAAACTAACTACCTTTTTTTTTAACGACTCCTGCATTAGGAAGC
OL1111	CATAACAATTTTTTTTTTTTGTATCTACTCTAGATGTGATTTGCCTTCGTTTTTTTTTTTTTTTTTTTTCATTCATTTATCGACTCCTGCATTAGGAAGC
OL1112	AAGTAATATATATATATATATATATATAAAGGAAAAATTAATTACAAACACCACTAAATGAAACTTTGAATTTAAAATTCCGACTCCTGCATTAGGAAGC
OL1113	TGACCTACACACATTGTTTTACTCGCTCTATCTAATATATTACTGAACTGCCTATTAACATGCACATAAATACACTCAATCGACTCCTGCATTAGGAAGC
OL1114	AATAATATCTTCTCCTGAAAACTTCATTAATTAATTAAATACTGTAAATCCATATACATATACACACAACACTAGTTCTCCGACTCCTGCATTAGGAAGC
OL1115	TCTATTAAAAAAAAACAAGAAAACTACTTTCTTTTTTGACTTGTTTATAAGCATACAAGCATGCTTGTAGGTATGTCCACCGACTCCTGCATTAGGAAGC
OL1116	ATAAAAATTCATGACATGGAGTTTCTTTTGTTTTTCAAATTGATTTTATAGATTGAATGATATAATATCTATAAATTCTACGACTCCTGCATTAGGAAGC
OL1117	TTACTTGTATTTTATTTATCTAAGTATACAATTGGCTAAATATTTGTAGCTTTGACTCAAGCTGACGCTTGAGTCGTTAGCGACTCCTGCATTAGGAAGC
OL1118	TAATGATCAATGAATTGAAATTGAAATAAATTCAATCGTTTTGTTTTCTCACATATACCTATATGTATATATATTATAATCGACTCCTGCATTAGGAAGC
OL1119	CAAAGAAGTCAAACCTTCAAAAAGTGGAGTCAAAAAAGAAATAGTCACTGTCTCTAGTATTTTTTTTGCCCCATGACAAGCGACTCCTGCATTAGGAAGC
OL1120	TTTTACCGCAAATCCGCACAATACATTCTATACACCTATACTGCCAGAGAAATTTTAAAGCAACTTAAATGCATGTGTATCGACTCCTGCATTAGGAAGC
OL1121	AATATATATAATAACCACCACTAATGGATAGACTAATTCGAGAGTAACATACCCCGGGATAACGTGGTTGTGTGTTTCAACGACTCCTGCATTAGGAAGC
OL1122	TACTTCAAAGTAAGGATCGCCCTTGTTGAAAGAGATTACCAGTTCGAAGGTGTATAGATTAAATAAATACAACTATGTAACGACTCCTGCATTAGGAAGC
OL1123	AATTGTCTTTCACAAACTCTTTATTCTATTATTATCAGTCTCCTTATTTTTAATCTATATTATTATTTCTCTCCTATATTCGACTCCTGCATTAGGAAGC
OL1124	TTTTTAATCTTAATTTTAATTTTTTGAAAAATAAAAGAACGAGCCTATATTCTAACAATGTACAAGGGAGCAAACATAAACGACTCCTGCATTAGGAAGC
OL1125	GAGGAAAAATAAGAAATATATCTCTGTCTATCTAAAGTCTAAAATAATCAATATTCGTTATAAATTAGAATAAAATGGATCGACTCCTGCATTAGGAAGC
OL1126	CAGCAAATTCTTGGGAACAACCAGGATAAGAACAAACGACGGAATTCCATACTTTATTTTCTTCATTTATACAAATTCAACGACTCCTGCATTAGGAAGC
OL1127	AAGTAGCAACCTTACACAACAACAGCAGAACTTCTTTTGGTGGTACATTTCTGCACACATGCCATAACTCATTTTATACTCGACTCCTGCATTAGGAAGC
OL1128	ACACCCAGTTCTTGACAAATTAGATTACATAGTAAACATACTGACGGGAAACACAAGGACTACTAAAAACCTAGTTACTTCGACTCCTGCATTAGGAAGC
OL1129	ATAGATTGTATATATTTACATCCATATATATATATGATGCATAAATGCGTTTTTTTTTTGTATATGTATATGAGTTGTGTCGACTCCTGCATTAGGAAGC
OL1130	GGTGATAGCAATTTATGAGGGTTTTAGAGCTAGAAATAGCAAGTTAAA
OL1131	TTTGGCAAACAAGTTTCCAGGTTTTAGAGCTAGAAATAGCAAGTTAAA
OL1132	GCCAGTAACAAAAATTCTGGGTTTTAGAGCTAGAAATAGCAAGTTAAA
OL1133	TGTAGATAAAGAAGATGTAGGTTTTAGAGCTAGAAATAGCAAGTTAAA
OL1134	CCCAATTCATCACTAAATGGGTTTTAGAGCTAGAAATAGCAAGTTAAA
OL1135	ATTGGGTCCACCAAATATGAGTTTTAGAGCTAGAAATAGCAAGTTAAA
OL1136	TCGGTGCTTCCTTTAAACGGGTTTTAGAGCTAGAAATAGCAAGTTAAA
OL1137	TTTGGAGCGAAAATAGGAGAGTTTTAGAGCTAGAAATAGCAAGTTAAA
OL1138	AATTCTTGGAAGTAATGCCGGTTTTAGAGCTAGAAATAGCAAGTTAAA
OL1139	TTTGAGACAAAGAATGACGGGTTTTAGAGCTAGAAATAGCAAGTTAAA
OL1140	TCACAATCTAATTTAACCAGGTTTTAGAGCTAGAAATAGCAAGTTAAA
OL1141	ACTTCTGGTGGTGCATAAGGGTTTTAGAGCTAGAAATAGCAAGTTAAA
OL1142	AATCAAATCAACAAATCAAGGTTTTAGAGCTAGAAATAGCAAGTTAAA
OL1143	GTAATTGTTAATAATAATGGGTTTTAGAGCTAGAAATAGCAAGTTAAA
OL1144	GAATACAAGAGAATAGGAGAGTTTTAGAGCTAGAAATAGCAAGTTAAA
OL1145	ATTGGAGTAGATGACCCACGGTTTTAGAGCTAGAAATAGCAAGTTAAA
OL1146	CGATTAATTGCTTCAAATGGGTTTTAGAGCTAGAAATAGCAAGTTAAA
OL1147	TTCATAACATAATATACCAAGTTTTAGAGCTAGAAATAGCAAGTTAAA
OL1148	GTTTATAAAGCATTGAGTGGGTTTTAGAGCTAGAAATAGCAAGTTAAA
OL1149	CAACAAGGTAAAGTAGCTGAGTTTTAGAGCTAGAAATAGCAAGTTAAA
OL1150	ACTCGCAAAACTACAAGCCGGTTTTAGAGCTAGAAATAGCAAGTTAAA
OL1151	AAAAACGCAATGGTTTGGGGGTTTTAGAGCTAGAAATAGCAAGTTAAA
OL1152	GTGATGGAATATTTAAATGGGTTTTAGAGCTAGAAATAGCAAGTTAAA
OL1153	TTAACAAAAGGTTTTGGCGGGTTTTAGAGCTAGAAATAGCAAGTTAAA
OL1154	CATAAGATATAATCAAAAGGGTTTTAGAGCTAGAAATAGCAAGTTAAA
OL1155	AAGGGCATTAGAAGAAAAAGGTTTTAGAGCTAGAAATAGCAAGTTAAA
OL1156	TTGGTGGAAACCATTTGCAGGTTTTAGAGCTAGAAATAGCAAGTTAAA
OL1157	CGAAATAAAACTACCTGCCGGTTTTAGAGCTAGAAATAGCAAGTTAAA
OL1158	TTAGGATATTAGAAAAGCAAGTTTTAGAGCTAGAAATAGCAAGTTAAA
OL1159	TGAGGCGAATAGAATGACGGGTTTTAGAGCTAGAAATAGCAAGTTAAA
OL1160	ACAAGGAAGTCGCTAGGTGGGTTTTAGAGCTAGAAATAGCAAGTTAAA
OL1161	ATATTAGCAAAAGTATTAGGGTTTTAGAGCTAGAAATAGCAAGTTAAA
OL1162	TCTCAGATCCTACCAAGCCAGTTTTAGAGCTAGAAATAGCAAGTTAAA
OL1163	TCAAAACTTAGCTTGTCATGGTTTTAGAGCTAGAAATAGCAAGTTAAA
OL1164	TTGATGGAGAGGATAAAGTGGTTTTAGAGCTAGAAATAGCAAGTTAAA
OL1165	ATCATTAGACTATTAGGCGAGTTTTAGAGCTAGAAATAGCAAGTTAAA
OL1166	TGAAGAACAGCGACAAGAGGGTTTTAGAGCTAGAAATAGCAAGTTAAA
OL1167	ACGTGAAGAACAGCGACAAGGTTTTAGAGCTAGAAATAGCAAGTTAAA
OL1168	GTCTTCGAAAAAATACAAGGGTTTTAGAGCTAGAAATAGCAAGTTAAA
OL1169	GTTGGGAAAGATACAAGCGAGTTTTAGAGCTAGAAATAGCAAGTTAAA
OL1170	AGTGGAGTACCTAATACCGGGTTTTAGAGCTAGAAATAGCAAGTTAAA
OL1171	GTTGTAGAATCATTTGACCGGTTTTAGAGCTAGAAATAGCAAGTTAAA
OL1172	ACAGAGAACTAAACAAGCACGTTTTAGAGCTAGAAATAGCAAGTTAAA
OL1173	ACGCGTACAAAAATCAGCACGTTTTAGAGCTAGAAATAGCAAGTTAAA
OL1174	TTCGGGTGCAGCATAACAGGGTTTTAGAGCTAGAAATAGCAAGTTAAA
OL1175	ATTCGGGTGCAGCATAACAGGTTTTAGAGCTAGAAATAGCAAGTTAAA
OL1176	ACCTTGAGTTCCTTCACCGGGTTTTAGAGCTAGAAATAGCAAGTTAAA
OL1177	CAACTATGGAAATTACTCCGGTTTTAGAGCTAGAAATAGCAAGTTAAA
OL1178	CCTCATAAATTGCTATCACCCAAATTAAAAATAGTTTACGCAAGTC
OL1179	CTGGAAACTTGTTTGCCAAACAAATTAAAAATAGTTTACGCAAGTC
OL1180	CCAGAATTTTTGTTACTGGCCAAATTAAAAATAGTTTACGCAAGTC
OL1181	CTACATCTTCTTTATCTACACAAATTAAAAATAGTTTACGCAAGTC
OL1182	CCATTTAGTGATGAATTGGGCAAATTAAAAATAGTTTACGCAAGTC
OL1183	TCATATTTGGTGGACCCAATCAAATTAAAAATAGTTTACGCAAGTC
OL1184	CCGTTTAAAGGAAGCACCGACAAATTAAAAATAGTTTACGCAAGTC
OL1185	TCTCCTATTTTCGCTCCAAACAAATTAAAAATAGTTTACGCAAGTC
OL1186	CGGCATTACTTCCAAGAATTCAAATTAAAAATAGTTTACGCAAGTC
OL1187	CCGTCATTCTTTGTCTCAAACAAATTAAAAATAGTTTACGCAAGTC
OL1188	CTGGTTAAATTAGATTGTGACAAATTAAAAATAGTTTACGCAAGTC
OL1189	CCTTATGCACCACCAGAAGTCAAATTAAAAATAGTTTACGCAAGTC
OL1190	CTTGATTTGTTGATTTGATTCAAATTAAAAATAGTTTACGCAAGTC
OL1191	CCATTATTATTAACAATTACCAAATTAAAAATAGTTTACGCAAGTC
OL1192	TCTCCTATTCTCTTGTATTCCAAATTAAAAATAGTTTACGCAAGTC
OL1193	CGTGGGTCATCTACTCCAATCAAATTAAAAATAGTTTACGCAAGTC
OL1194	CCATTTGAAGCAATTAATCGCAAATTAAAAATAGTTTACGCAAGTC
OL1195	TTGGTATATTATGTTATGAACAAATTAAAAATAGTTTACGCAAGTC
OL1196	CCACTCAATGCTTTATAAACCAAATTAAAAATAGTTTACGCAAGTC
OL1197	TCAGCTACTTTACCTTGTTGCAAATTAAAAATAGTTTACGCAAGTC
OL1198	CGGCTTGTAGTTTTGCGAGTCAAATTAAAAATAGTTTACGCAAGTC
OL1199	CCCCAAACCATTGCGTTTTTCAAATTAAAAATAGTTTACGCAAGTC
OL1200	CCATTTAAATATTCCATCACCAAATTAAAAATAGTTTACGCAAGTC
OL1201	CCGCCAAAACCTTTTGTTAACAAATTAAAAATAGTTTACGCAAGTC
OL1202	CCTTTTGATTATATCTTATGCAAATTAAAAATAGTTTACGCAAGTC
OL1203	CTTTTTCTTCTAATGCCCTTCAAATTAAAAATAGTTTACGCAAGTC
OL1204	CTGCAAATGGTTTCCACCAACAAATTAAAAATAGTTTACGCAAGTC
OL1205	CGGCAGGTAGTTTTATTTCGCAAATTAAAAATAGTTTACGCAAGTC
OL1206	TTGCTTTTCTAATATCCTAACAAATTAAAAATAGTTTACGCAAGTC
OL1207	CCGTCATTCTATTCGCCTCACAAATTAAAAATAGTTTACGCAAGTC
OL1208	CCACCTAGCGACTTCCTTGTCAAATTAAAAATAGTTTACGCAAGTC
OL1209	CCTAATACTTTTGCTAATATCAAATTAAAAATAGTTTACGCAAGTC
OL1210	TGGCTTGGTAGGATCTGAGACAAATTAAAAATAGTTTACGCAAGTC
OL1211	CATGACAAGCTAAGTTTTGACAAATTAAAAATAGTTTACGCAAGTC
OL1212	CACTTTATCCTCTCCATCAACAAATTAAAAATAGTTTACGCAAGTC
OL1213	TCGCCTAATAGTCTAATGATCAAATTAAAAATAGTTTACGCAAGTC
OL1214	CCTCTTGTCGCTGTTCTTCACAAATTAAAAATAGTTTACGCAAGTC
OL1215	CTTGTCGCTGTTCTTCACGTCAAATTAAAAATAGTTTACGCAAGTC
OL1216	CCTTGTATTTTTTCGAAGACCAAATTAAAAATAGTTTACGCAAGTC
OL1217	TCGCTTGTATCTTTCCCAACCAAATTAAAAATAGTTTACGCAAGTC
OL1218	CCGGTATTAGGTACTCCACTCAAATTAAAAATAGTTTACGCAAGTC
OL1219	CGGTCAAATGATTCTACAACCAAATTAAAAATAGTTTACGCAAGTC
OL1220	GTGCTTGTTTAGTTCTCTGTCAAATTAAAAATAGTTTACGCAAGTC
OL1221	GTGCTGATTTTTGTACGCGTCAAATTAAAAATAGTTTACGCAAGTC
OL1222	CCTGTTATGCTGCACCCGAACAAATTAAAAATAGTTTACGCAAGTC
OL1223	CTGTTATGCTGCACCCGAATCAAATTAAAAATAGTTTACGCAAGTC
OL1224	CCGGTGAAGGAACTCAAGGTCAAATTAAAAATAGTTTACGCAAGTC
OL1225	CGGAGTAATTTCCATAGTTGCAAATTAAAAATAGTTTACGCAAGTC
OL1226	ATGTTGAAAGCAATTCCTCACGATT
OL1227	GTAGTTCAGTTGGCGTTTTGTTTTC
OL1228	CGTGAAGATTTATCGAAAGTGCGTA
OL1229	ATTGAAAGTGCTAACTCAACCAGTG
OL1230	CACACCCAAATTGGATAGAGGATTG
OL1231	GCATCATTATTACCCAATTCTGCCA
OL1232	CCAGTAACAAAAATTCTGGTGGTGA
OL1233	CAACCTTCATCGATGATAAATGGCA
OL1234	TTATTGGTAGCTACGGATTCGGATT
OL1235	ATGACCTGACCCTAATTGTTTACCA
OL1236	CAACCTTCATCGATGATAAATGGCA
OL1237	CCAGTAACAAAAATTCTGGTGGTGA
OL1238	TTGTTTACAGAATAACAGCAGCGTT
OL1239	GATTGTGGTTGAGAATTGGTCTGTT
OL1240	AGTAGTTGTTGGATCAAGTCATGGA
OL1241	GATGTTGTTTATTTGCGGAGATTGC
OL1242	AGGTGTAGATTTGGGTGTTGATGTA
OL1243	CACGATCAGTCTCAATCAATCTGTG
OL1244	AATGGCACCAAGAAATATCATCGTC
OL1245	GACGTCAAGGACCGTATTTTTATCC
OL1246	TAACTCAAACTCTAAACCCAAACGC
OL1247	TGATTTTTGGCTGCATTTCTAGTGT
OL1248	GCTTACCACCAAATAGAGATCAAGC
OL1249	ACTCGGTGTTAAAGTCACTAATCCA
OL1250	TCGCCTTATTATTCTTAAACACGCC
OL1251	TTTGTTGGTTCTCATTCCCATTCTG
OL1252	ATGATGCTCATGAAGAACGGAAATC
OL1253	GAAATATTGGGCTGTTGTAGTCGAG
OL1254	CCACACTCACGTTTAACGATACAAA
OL1255	TGGCTGACAAATCGTAAAATTTCCA
OL1256	ATTCACCACTGGATGCAATTGATTT
OL1257	AACTTTAGGTATGGGGGTTGCTAAT
OL1258	TCATTGTTGAACACCTTAGAAACCG
OL1259	TTGATTTTCCGGTTCTTCGACAAAT
OL1260	ATTTGTCGAAGAACCGGAAAATCAA
OL1261	CGGGTGAAATGTATCAAGTAAGAGC
OL1262	CTATTTAATGGGGGTTGTATTCGCC
OL1263	GTCACCAAATGAACCTGATCCAATT
OL1264	AGGTAAAGTAGCTGATGGTGACAAT
OL1265	GCCTGAAGAGTCAAAATCTGAACAA
OL1266	TACCTTCGGAAAACTCGATTACTGT
OL1267	CGACTGTAGTGGATTTGTTGTTGAA
OL1268	CCTTTGATCAGGGTAAACGATTAGC
OL1269	ACATCCGAGATCCACACGTATTAAT
OL1270	CAAACTCTCCTCCTTTTCCTTTTCC
OL1271	AAATCCCTGATTGTTCATCATCGTG
OL1272	TTCATCGCCAAATTCATCAGATCTG
OL1273	AGATTGTTGAGTTGAGTTGAGCTTG
OL1274	AAGATTTTCTTTTGCACTCGCCTAA
OL1275	TCTTCTGTTTCGCCTCTTTTTCTTC
OL1276	GGTGGACCTGTTGTTGTTATTG
OL1277	ACGACCTCATCATCCTCATTC
OL1278	GGAATCATTCTTCCTTCTCCTTCCT
OL1279	GTTGGTCACATTTTTGTTTGACTCG
OL1280	TAATGAAAAGTCCTTGGACAACTGC
OL1281	GCAATGGCAATGCTAATTCCAATAC
OL1282	GATCTGTAGAATCGTGAACAGCTTG
OL1283	GTCGATAAGTGTAGCTTGATGGTTG
OL1284	GTAATGGGTGGGTTTGAAGC
OL1285	TTTGAAATCAGGTGCGGTAG
OL1286	CGTCTCATACAAAACACTGCTATCC
OL1287	GATTGTCTAGAACCCGGATCATGTA
OL1288	TAAGGAAAAACTTGCTCCACCAATC
OL1289	AGTTGGGTTAATGCTACCAGGTTAT
OL1290	AGGAGGAATTTGACAAGATAACCGA
OL1291	CAATTCATGCAAGTAATTGACAGCG
OL1292	CGCTGTCAATTACTTGCATGAATTG
OL1293	CAGAACGACGTAACGTAGATGAAAG
OL1294	CTCTGGCATGACTACGTTTTATCAC
OL1295	CCACCTTCGCCTAATAGTCTAATGA
OL1296	CGTTGTCCCTATGGAATTCAAGATG
OL1297	ATCATTCCAACCCTCTATAAGGTCG
OL1298	CTATGATGTCACATCAACTTCACCG
OL1299	AAACGATGCATTAGCTGAAGATGAG
OL1300	CAGAAGTTTCGTGAATTTGTGAGGA
OL1301	GAACGACAAATTAGTTCCCTCGATC
OL1302	TCCAAATTAGACGACAACAACACAG
OL1303	TTCTGTCTCTCGCAACTTCTTTTTC
OL1304	CACTGAATCGGAGATCATTGAACAG
OL1305	GGTATCTTTAGCCAAACAACAACCA
OL1306	TGAGACTGAGGACTTCGAAAATTCT
OL1307	CTAGCTGCAGTAAATGAATCAGTGG
OL1308	GGTACCACTTCATCTCATTCCGATA
OL1309	AGGGGGATAATAATGCTGTTGATGA
OL1310	GAAATGAGATGAGATGAGGCCAAAG
OL1311	TTGTCTCAATAAACTCAACTGCCAC
OL1312	TAACCCTCCCAAGGATTCTGTAAAG
OL1313	TAAACCGAACGACATTGAAACCATT
OL1314	GTTTCGTCAAGTCATTGTTTCTCCT
OL1315	TCTCGGAATACAACTGTTTCCAGAT
OL1316	CACAACAACAACAGCAACAAC
OL1317	ATGACAGGTTGGTTGAATGC
OL1318	CTTTCAAGCAGAGACTTGTGAATGT
OL1319	GAGGGAGCTTGCTATAATTTGTGTC
OL1320	GGATGACTTCAATGATGAATGGGTC
OL1321	TAATTTCAACTTTCCTGTGGAACGG
OL1322	AATACCCGTTTTTATTAACTATAACAATTTACATTTTTTTTTATTTTCCATAAAGCCAAAGCTGTGACTTTTAATAAGAAAATGATACGGCGACCACCGA
OL1323	TTTTATTGAAGCTAAGTTTTACTCACTATTCACTATTACCCACTTTCTAATATAGCACAACACAGTTTACATATTAAAAGAATGATACGGCGACCACCGA
OL1324	GAGGCTACATTAACACACAAATCGAACTAACAGAGCACTAACACTTACTATTTTTCCATCGATTACTAATCACATACATTAATGATACGGCGACCACCGA
OL1325	TGATCTACATTCAAAACAACATGTTTACTAACCAACTATAGAACACACACATCCCAAGCCAAGACCAACACTTATTGCAAAATGATACGGCGACCACCGA
OL1326	TTTGCTAAACTCATTAGTGACGGCTTTTATTCTTTCTTTGCTAGTAAATCATTCAAGAAAACAGAAAGAACAGAAAAGCTAATGATACGGCGACCACCGA
OL1327	GTGTGTGCCACATGTAGTATATACCGAGTATTTGAAACTTCAAATGAAATATAAAACAGACTATAAACAGAGGAACGAGAAATGATACGGCGACCACCGA
OL1328	TCAATAATCTTGTTCTCTTTTTTTTCTCCTATCTCTTATCTGCTATTATTTAGGAAATACTATAAAAAGTTATTAGAAGTAATGATACGGCGACCACCGA
OL1329	ACATACCCACTCCAGTTATAACATCAGTTCATTTGTTTGTGGACTATATTATATATTCTAGATACTGATTGGATTTGACGAATGATACGGCGACCACCGA
OL1330	GCAATTCTCTCCCCCACCCCCCCCCCAACCCCTCCACCCCAAAATGATACGGCGACCACCGA
OL1331	TACCAGTATCCTTTTTGACTTTGCTAATTTCCTATCGCTATTCATTGCCACATAACAAACTTTTTAATAGCAATAGCACAAATGATACGGCGACCACCGA
OL1332	AAGTATTACGTACCTATATCTTTATAAAGTATAATAAAATAATTTCAAACATTAGTAAAAGTAATTAATTAAGTAAAGTACGACTCCTGCATTAGGAAGC
OL1333	AAAACCGTAAAATAAACGTAAGGAAAAATAAAAAACATTTCTTTATTTTTTTTAATTGGTGGTGGTGGTATTATATTCTACGACTCCTGCATTAGGAAGC
OL1334	TGTATAAAAATGAAAGAAATGAAAGACAGTGAGGAAAACTGACTTCTTGGTGTATCTTATTCTTTTATTTAAATTACTTTCGACTCCTGCATTAGGAAGC
OL1335	CTAATTTAAAATCTGACAGTTTGATTTTTTTTCCGTTTTTTCTTTTCGATGTCGATATTTTATTGAGGAGGCGACAAGATCGACTCCTGCATTAGGAAGC
OL1336	TTGCAGCCAAAAACACGAGCGGATAACAAAATCCAATGTCAATAATTACTATAGATAAACATACACTATTAACGTCTCCACGACTCCTGCATTAGGAAGC
OL1337	GTCATCCACTAATACAGAAAGTAAAAATAAATTTGATTAAAAAAAAAAAAAGAATGCTTTACAATATAATTTGTATATTTCGACTCCTGCATTAGGAAGC
OL1338	ATCATCCCTAATATAGCCAGGTAAACTAACGTTACTATGGAAACTGAACTTATTCGAACACTGCCTTTTAACCTCTCTAGCGACTCCTGCATTAGGAAGC
OL1339	GTTGGAAAAGTTAGGACCTAGATAAGGTTTACATATATGATTTTGTATTTTCATTAACATAGATATAAATATTTTATACACGACTCCTGCATTAGGAAGC
OL1340	CTACTTTATAATGTATTTTTTTGGAAATTCAAAATCAACCTACAAATACTTAGAGAGAAAGAAAGAGTTATTTATTTACTCGACTCCTGCATTAGGAAGC
OL1341	ATCGTAACACATTTTTTTCATGAAATTTACATTTCTATATAAAAATATTACAGCAATACAAAAAATAACGGGCAGACTTACGACTCCTGCATTAGGAAGC
OL1342	ATATTAGAATATTTACAAGGGTTTTAGAGCTAGAAATAGCAAGTTAAA
OL1343	CCAAGAATCATTCTATAACGGTTTTAGAGCTAGAAATAGCAAGTTAAA
OL1344	GATTCATCAACACTACGAAGGTTTTAGAGCTAGAAATAGCAAGTTAAA
OL1345	GTTGAAATTAGAGTTTACGAGTTTTAGAGCTAGAAATAGCAAGTTAAA
OL1346	GGATGGACAATTGAAAATAGGTTTTAGAGCTAGAAATAGCAAGTTAAA
OL1347	AGCACCAAATAATAATTCAGGTTTTAGAGCTAGAAATAGCAAGTTAAA
OL1348	AGCTAATAAGACTCTACCGGGTTTTAGAGCTAGAAATAGCAAGTTAAA
OL1349	GATAAGATTAAATTACCAGAGTTTTAGAGCTAGAAATAGCAAGTTAAA
OL1350	AGCCGTATATATATCAGAAAGTTTTAGAGCTAGAAATAGCAAGTTAAA
OL1351	CGGTTGTGTTATATCATCCCGTTTTAGAGCTAGAAATAGCAAGTTAAA
OL1352	GTAACGGAGAATGTCACCAAGTTTTAGAGCTAGAAATAGCAAGTTAAA
OL1353	AAAATTATGTGATTTTGGGTGTTTTAGAGCTAGAAATAGCAAGTTAAA
OL1354	AGAATCATAAAATACAATGGGTTTTAGAGCTAGAAATAGCAAGTTAAA
OL1355	GTAATTATCCAAGAAAACCAGTTTTAGAGCTAGAAATAGCAAGTTAAA
OL1356	GGATAAGAGTAATGAGCAGGGTTTTAGAGCTAGAAATAGCAAGTTAAA
OL1357	GTTGATGTGAGTAAAGCAGAGTTTTAGAGCTAGAAATAGCAAGTTAAA
OL1358	ATATACATGGAGTATTGCGAGTTTTAGAGCTAGAAATAGCAAGTTAAA
OL1359	TAAAGGAAAGGAATAGACCAGTTTTAGAGCTAGAAATAGCAAGTTAAA
OL1360	CCTTGTAAATATTCTAATATCAAATTAAAAATAGTTTACGCAAGTC
OL1361	CGTTATAGAATGATTCTTGGCAAATTAAAAATAGTTTACGCAAGTC
OL1362	CTTCGTAGTGTTGATGAATCCAAATTAAAAATAGTTTACGCAAGTC
OL1363	TCGTAAACTCTAATTTCAACCAAATTAAAAATAGTTTACGCAAGTC
OL1364	CTATTTTCAATTGTCCATCCCAAATTAAAAATAGTTTACGCAAGTC
OL1365	CTGAATTATTATTTGGTGCTCAAATTAAAAATAGTTTACGCAAGTC
OL1366	CCGGTAGAGTCTTATTAGCTCAAATTAAAAATAGTTTACGCAAGTC
OL1367	TCTGGTAATTTAATCTTATCCAAATTAAAAATAGTTTACGCAAGTC
OL1368	TTTCTGATATATATACGGCTCAAATTAAAAATAGTTTACGCAAGTC
OL1369	GGGATGATATAACACAACCGCAAATTAAAAATAGTTTACGCAAGTC
OL1370	TTGGTGACATTCTCCGTTACCAAATTAAAAATAGTTTACGCAAGTC
OL1371	ACCCAAAATCACATAATTTTCAAATTAAAAATAGTTTACGCAAGTC
OL1372	CCATTGTATTTTATGATTCTCAAATTAAAAATAGTTTACGCAAGTC
OL1373	TGGTTTTCTTGGATAATTACCAAATTAAAAATAGTTTACGCAAGTC
OL1374	CCTGCTCATTACTCTTATCCCAAATTAAAAATAGTTTACGCAAGTC
OL1375	TCTGCTTTACTCACATCAACCAAATTAAAAATAGTTTACGCAAGTC
OL1376	TCGCAATACTCCATGTATATCAAATTAAAAATAGTTTACGCAAGTC
OL1377	TGGTCTATTCCTTTCCTTTACAAATTAAAAATAGTTTACGCAAGTC
OL1378	GGACATGAAAATAACCGCCGGTTTTAGAGCTAGAAATAGCAAGTTAAA
OL1379	AGTTTGTGTATGATATCAGGGTTTTAGAGCTAGAAATAGCAAGTTAAA
OL1380	GGTGGGGAATCATAATCAAGGTTTTAGAGCTAGAAATAGCAAGTTAAA
OL1381	AAATAGAGGAACAAAATTGGGTTTTAGAGCTAGAAATAGCAAGTTAAA
OL1382	TCTCCAGTCAAATCAACAAGGTTTTAGAGCTAGAAATAGCAAGTTAAA
OL1383	ATGTTGATAGAACTTGCCAGGTTTTAGAGCTAGAAATAGCAAGTTAAA
OL1384	ATGATATTATGCAAATCCAGGTTTTAGAGCTAGAAATAGCAAGTTAAA
OL1385	TTTACCCACAGAGACTAAGGGTTTTAGAGCTAGAAATAGCAAGTTAAA
OL1386	AATGAGAGATCAATGGGTGGGTTTTAGAGCTAGAAATAGCAAGTTAAA
OL1387	TAAATAATATAGGTAACCGAGTTTTAGAGCTAGAAATAGCAAGTTAAA
OL1388	GTGCCGGTAGCAGCAGAAAGGTTTTAGAGCTAGAAATAGCAAGTTAAA
OL1389	GTAGTTCCATTAGAAGGGGAGTTTTAGAGCTAGAAATAGCAAGTTAAA
OL1390	CGTCAAGAAAAAGTCGGAGAGTTTTAGAGCTAGAAATAGCAAGTTAAA
OL1391	AGGGAAACAATATTCCACTGGTTTTAGAGCTAGAAATAGCAAGTTAAA
OL1392	TGAGTTGAGTAATTTGGGAGGTTTTAGAGCTAGAAATAGCAAGTTAAA
OL1393	TCATTTCTTGACTTTAGCAGGTTTTAGAGCTAGAAATAGCAAGTTAAA
OL1394	AGAGTTCGATGAACAGGCAGGTTTTAGAGCTAGAAATAGCAAGTTAAA
OL1395	CAAATGATTCACTCCATCGGGTTTTAGAGCTAGAAATAGCAAGTTAAA
OL1396	CATCTGTCTCAACGACACCGGTTTTAGAGCTAGAAATAGCAAGTTAAA
OL1397	ATAAAAATTTCCGACGAGGGGTTTTAGAGCTAGAAATAGCAAGTTAAA
OL1398	ATAAAGCGAACTTTCAGTGGGTTTTAGAGCTAGAAATAGCAAGTTAAA
OL1399	CCGATTGACCATATATCCGAGTTTTAGAGCTAGAAATAGCAAGTTAAA
OL1400	TTGGGGTGGAGGGGTTGGGGGTTTTAGAGCTAGAAATAGCAAGTTAAA
OL1401	AACGTATCATCCATTTGGGGGTTTTAGAGCTAGAAATAGCAAGTTAAA
OL1402	ATACTTAGAAAATTGGGACGGTTTTAGAGCTAGAAATAGCAAGTTAAA
OL1403	AGCCGCAACTGAAAACACCAGTTTTAGAGCTAGAAATAGCAAGTTAAA
OL1404	CGGCGGTTATTTTCATGTCCCAAATTAAAAATAGTTTACGCAAGTC
OL1405	CCTGATATCATACACAAACTCAAATTAAAAATAGTTTACGCAAGTC
OL1406	CTTGATTATGATTCCCCACCCAAATTAAAAATAGTTTACGCAAGTC
OL1407	CCAATTTTGTTCCTCTATTTCAAATTAAAAATAGTTTACGCAAGTC
OL1408	CTTGTTGATTTGACTGGAGACAAATTAAAAATAGTTTACGCAAGTC
OL1409	CTGGCAAGTTCTATCAACATCAAATTAAAAATAGTTTACGCAAGTC
OL1410	CTGGATTTGCATAATATCATCAAATTAAAAATAGTTTACGCAAGTC
OL1411	CCTTAGTCTCTGTGGGTAAACAAATTAAAAATAGTTTACGCAAGTC
OL1412	CCACCCATTGATCTCTCATTCAAATTAAAAATAGTTTACGCAAGTC
OL1413	TCGGTTACCTATATTATTTACAAATTAAAAATAGTTTACGCAAGTC
OL1414	CTTTCTGCTGCTACCGGCACCAAATTAAAAATAGTTTACGCAAGTC
OL1415	TCCCCTTCTAATGGAACTACCAAATTAAAAATAGTTTACGCAAGTC
OL1416	TCTCCGACTTTTTCTTGACGCAAATTAAAAATAGTTTACGCAAGTC
OL1417	CAGTGGAATATTGTTTCCCTCAAATTAAAAATAGTTTACGCAAGTC
OL1418	CTCCCAAATTACTCAACTCACAAATTAAAAATAGTTTACGCAAGTC
OL1419	CTGCTAAAGTCAAGAAATGACAAATTAAAAATAGTTTACGCAAGTC
OL1420	CTGCCTGTTCATCGAACTCTCAAATTAAAAATAGTTTACGCAAGTC
OL1421	CCGATGGAGTGAATCATTTGCAAATTAAAAATAGTTTACGCAAGTC
OL1422	CGGTGTCGTTGAGACAGATGCAAATTAAAAATAGTTTACGCAAGTC
OL1423	CCCTCGTCGGAAATTTTTATCAAATTAAAAATAGTTTACGCAAGTC
OL1424	CCACTGAAAGTTCGCTTTATCAAATTAAAAATAGTTTACGCAAGTC
OL1425	TCGGATATATGGTCAATCGGCAAATTAAAAATAGTTTACGCAAGTC
OL1426	CCCCAACCCCTCCACCCCAACAAATTAAAAATAGTTTACGCAAGTC
OL1427	CCCCAAATGGATGATACGTTCAAATTAAAAATAGTTTACGCAAGTC
OL1428	CGTCCCAATTTTCTAAGTATCAAATTAAAAATAGTTTACGCAAGTC
OL1429	TGGTGTTTTCAGTTGCGGCTCAAATTAAAAATAGTTTACGCAAGTC
OL1437	ATGTAATGTAAGCGAGTGAGTGAGT
OL1438	CTCCTCCTCATCATCATCATCTGTT
OL1439	GAGAATTTACACCACCACCAAGAAG
OL1440	GCTCTTCCTCCTCGTATCTAAACAT
OL1441	ATTCATCACAGAAAAAGTCAACGCT
OL1442	TCTTGTGCATTCCAAATAGCAAACT
OL1443	CCACGTCAACCTAAACCAACAATAA
OL1444	GTTCCTTGTTTGAAAATCGGAGACT
OL1445	ATCAAAAGGGTTGAATTCTGGTTCC
OL1446	CCAAGTACACAACAGCATATGTACC
OL1447	ATGCTTCGAATACCTTATTTGCCAG
OL1448	CAACATCGATAGGCAAAATAACCGA
OL1449	GTTCAGTATCTGTCCAATCAAG
OL1450	TTCTCGGTTTCTTCGTCTTG
OL1451	ACGACTCAACAACAATTACCAAGTC
OL1452	TGGAAGCTTTACTGATACTGTTGGA
OL1453	ATGGTGCAAACAGTACATATAAGCG
OL1454	AATATATTTCGCCATAGGGGGTTCA
OL1455	CCTCGATGCAATGATGATTTCATGA
OL1456	TTTGTGTGTATGGACCAAAATCAGG
OL1457	ACAAGAATCCAGTAATCTGTCCACA
OL1458	CAAAGATTAATTCGGGTGCACGATA
OL1459	ATTGGGCATATTCGCATTTGAGATT
OL1460	CATTAATGCCATGGTTTGCAAGATG
OL1461	TCATCATCACAACAACAACAACGAT
OL1462	AACATTATAGTCCATCCCAGCATGA
OL1463	ATGATCATCAATTGAGACCAACAGC
OL1464	ACACAAACTGGTGAAAACTGAATGT
OL1465	AACTTAAAGTCGGCACATTCAACAT
OL1466	TGTAGATTTTCTTCTCGGAGGTTGT
OL1467	CCAATTTTCACTGATCCAAAGGTGA
OL1468	GAGGTAACAGTGACTCCTATGGATC
OL1469	GTCTTGTTTGGTGTTCTAACCTCTG
OL1470	CAAGTTCACTTTCTCTGCATCAACT
OL1471	TGTGTTGTATGAGTTGTGTACGTTG
OL1472	CAGTCGGTACATCACTAATTCAAGC
OL1473	TTATGTGCAGTCCGTTTGAATTCAA
OL1474	TGTTGTACTCTGATGATGTTACGGT
OL1475	ATAAGTCAATGCCGTAATGCTCATG
OL1476	GATTGTTCCAACACACCAAGAAGAT
OL1477	CTCCTCTCTCGCTCCACATTAAATA
OL1478	GCTTTTTAAAGTCACCGGTGAAAAC
OL1479	TGGTTGCTAAAAGTAAACGAGGTTC
OL1480	ACTACAACTTTTCAAGGGCTTTACG
OL1481	GCCAGAAAGAATGAGAGACAGAATG
OL1482	TGCTTTGATTGACGTTCAATGAAGA
OL1483	ATGCCCCTACATTGACAAACAAAAT
OL1484	AGAGGCAAGAGATGTTCAACTACAT
OL1485	TCCCCTTCCTGTTACCATGTTAAAT
OL1486	ATACCATCTTGTAGCGACGTATTCA
OL1487	TGAATACGTCGCTACAAGATGGTAT
OL1488	GAAGTTCCAGGTGCTGTAATTTTGA
OL1489	CACTAACACACACTCACACTAACAC
OL1490	GAAGCACACTTGTCTGAATTCTTGA
OL1491	GATGGAAGATGGTGATGACAG
OL1492	TTAACAAACCCTTCCAACCAC
OL1493	TATTTTCCTTCGCCCCCTACTTTTA
OL1494	GAAGATCCTGTAGGGGATGCTATTT
OL1495	TGGTGAAGGTCACTTGAATGAATTG
OL1496	GATTTCTCTAATGGCGGTACTAGGT
OL1497	CAAGAAGTCAGTTTTCCTCACTGTC
OL1498	GATTTCTCTAATGGCGGTACTAGGT
OL1499	CAGATTTTGGATTAGCTCGAGCATT
OL1500	GGATTTGTTACCTGCAATGAAGGAA
OL1501	CAACAACAAGGTACGTTTGATCAGA
OL1502	TACCCCTGCTAAAGTCAAGAAATGA
OL1503	TCCTACTAAATCGGAAAAGGAAGCA
OL1504	ACGTTAAATTGTTTCATCTGTGCCT
OL1505	GTCGAGAATAGTAATTGGTTGCCAG
OL1506	GTTGGCACTAACTCATGATTACGAG
OL1507	ACGAAGAAGAAGACGAAGAAGAAGA
OL1508	GTTGATGCTAACGGTATCTTGAAGG
OL1509	TGTTAACACTGTAACCATTTCCGTG
OL1510	TAGTCATAGACTTCTTTTGGCCACA
OL1511	GACATTGCCATAAAAATTTCCGACG
OL1512	CAAAAGAGGCAGTTGAAACACATTG
OL1513	GTATCTCAAGTTCGCTCTGAATGTG
OL1514	TAATGCTAAACGTCGTTTGGTTGAA
OL1515	GAATTTGGAAGGTAGGCAAGC
OL1516	TAGAGTGTTGCAGGGTGATG
OL1517	TTGAAGAACCACCAATTAGACAAGC
OL1518	CACTTCCCAATCACTTTCACTTTCA
OL1519	TCCTTGGAGATTACAACAGGAACAT
OL1520	GCCCCCACATAAACATAAGATTAGC
OL1521	TCTAAAGGAAAAGCTGCAAGAAAGG
OL1522	CCACCTTTTCTCTCTTTTCCAAGTC
OL1523	CTATCATCCGGGAACAGAGTACAAT
OL1524	TCACCAGTACATAAGGAACGGAAAT
OL1525	CAACCTCAACCACAACCACC
OL1526	GAAGTAAGTTGAGTTGGTGGGTTTTAGAGCTAGAAATAGCAAGTTAAA
OL1527	CTTCTATTGGCATTTACCAGGTTTTAGAGCTAGAAATAGCAAGTTAAA
OL1528	TATCAAGGGATCGTAAGCAAGTTTTAGAGCTAGAAATAGCAAGTTAAA
OL1529	GTTCGAATCAGCTCCATCGGGTTTTAGAGCTAGAAATAGCAAGTTAAA
OL1530	AACCAAGTATGTAAAACAGGGTTTTAGAGCTAGAAATAGCAAGTTAAA
OL1531	AATATTATCCACCAGTACAGGTTTTAGAGCTAGAAATAGCAAGTTAAA
OL1532	GATTGATTGGCATTAAACGAGTTTTAGAGCTAGAAATAGCAAGTTAAA
OL1533	GTCAATGCTGGTGATGGCGGGTTTTAGAGCTAGAAATAGCAAGTTAAA
OL1534	TTGAGTATTTCAAAAACAGAGTTTTAGAGCTAGAAATAGCAAGTTAAA
OL1535	GTTGAGTATTTCAAAAACAGGTTTTAGAGCTAGAAATAGCAAGTTAAA
OL1536	CTCAAGCGTATTATTACAGGGTTTTAGAGCTAGAAATAGCAAGTTAAA
OL1537	TTGATTAGGTCGTTCAAAGGGTTTTAGAGCTAGAAATAGCAAGTTAAA
OL1538	TTATCACAAACTGCATACGAGTTTTAGAGCTAGAAATAGCAAGTTAAA
OL1539	TGTGCGTGTGAAGATGAAGAGTTTTAGAGCTAGAAATAGCAAGTTAAA
OL1540	CCACCAACTCAACTTACTTCCAAATTAAAAATAGTTTACGCAAGTC
OL1541	CTGGTAAATGCCAATAGAAGCAAATTAAAAATAGTTTACGCAAGTC
OL1542	TTGCTTACGATCCCTTGATACAAATTAAAAATAGTTTACGCAAGTC
OL1543	CCGATGGAGCTGATTCGAACCAAATTAAAAATAGTTTACGCAAGTC
OL1544	CCTGTTTTACATACTTGGTTCAAATTAAAAATAGTTTACGCAAGTC
OL1545	CTGTACTGGTGGATAATATTCAAATTAAAAATAGTTTACGCAAGTC
OL1546	TCGTTTAATGCCAATCAATCCAAATTAAAAATAGTTTACGCAAGTC
OL1547	CCGCCATCACCAGCATTGACCAAATTAAAAATAGTTTACGCAAGTC
OL1548	TCTGTTTTTGAAATACTCAACAAATTAAAAATAGTTTACGCAAGTC
OL1549	CTGTTTTTGAAATACTCAACCAAATTAAAAATAGTTTACGCAAGTC
OL1550	CCTGTAATAATACGCTTGAGCAAATTAAAAATAGTTTACGCAAGTC
OL1551	CCTTTGAACGACCTAATCAACAAATTAAAAATAGTTTACGCAAGTC
OL1552	TCGTATGCAGTTTGTGATAACAAATTAAAAATAGTTTACGCAAGTC
OL1553	TCTTCATCTTCACACGCACACAAATTAAAAATAGTTTACGCAAGTC
