# Supplementary material for: Systematic analysis of the Candida albicans kinome reveals environmentally contingent protein kinase-mediated regulation of filamentation and biofilm formation in vitro and in vivo
Source: mBio. 2024 Jul 1;15(8):e01249-24. doi: 10.1128/mbio.01249-24 (PMC11323567; doi:10.1128/mbio.01249-24)
Supplement: Table S2 — Putatively essential PKs for which only heterozygous mutants were obtained. [file mbio.01249-24-s0007.xlsx]

## Sheet: Sheet1
Protein Kinase Genes for which only heterozygotes were obtained
Gene name	Systematic Name	orf	Reported essential?	Source	Transposon Screen for essential genes1	heterozygous deletion made
CDC5	C1_00950C_A	orf19.6010	yes	CGD	essential	yes
PHO85	C1_04520C_A	orf19.6846	yes	CGD	essential	yes
VPS34	C1_06680W_A	orf19.6243	no	CGD	not essential	yes
KIN28	C1_06710W_A	orf19.6239	yes	CGD	indeterminate	yes
KSP1	C1_07380C_A	orf19.4432	no	CGD	not essential	yes
CDC15	C2_05140W_A	orf19.3545	yes	CGD	not essential	yes
CDC7	C2_05320W_A	orf19.3561	yes	CGD	indeterminate	yes
DBF2	C2_06670C_A	orf19.1223	yes	CGD	essential	yes
TOR1	C2_07330W_A	orf19.2290	yes	CGD	essential	yes
ELM1	C3_00790W_A	orf19.5376	yes	CGD	essential	yes
PKC1	C3_04470W_A	orf19.5901	no	CGD	not essential	yes
YCK2	C3_05650W_A	orf19.7001	yes	CGD	essential	yes
PTK2	C6_01710C_A	orf19.3415	yes	CGD	indeterminate	yes
C6_02160W_A	C6_02160W_A	orf19.3456	possibly essential/no UAU disruptants	CGD	essential	yes
IPL1	C6_02320C_A	orf19.3474	yes	CGD	essd	yes
HRR25	C6_02340W_A	orf19.3476	yes	CGD	essential	yes
CDC28	CR_06050W_A	orf19.3856	yes	CGD	essential	yes
RIO2	CR_08100C_A	orf19.6369	yes	CGD	not essential	yes
MPS1	CR_08960C_A	orf19.7293	yes	CGD	essential	yes
CR_09500C_A	CR_09500C_A	orf19.7345	no/large scale survey	CGD	not essential	yes
1 Segal ES, Gritsenko V, Levitan A, Yadav B, Dror N, Steenwyk JL, Silberberg Y, Mielich K, Rokas A, Gow NAR, Kunze R, Sharan R, Berman J. 2018. Gene essentiality analyzed by in vivo transposon mutagenesis and machine learning in a stable haploid isolate of Candida albicans. mBio. 2018 Oct 30;9(5):e02048-18.
