# Supplementary material for: Systematic analysis of the Candida albicans kinome reveals environmentally contingent protein kinase-mediated regulation of filamentation and biofilm formation in vitro and in vivo
Source: mBio. 2024 Jul 1;15(8):e01249-24. doi: 10.1128/mbio.01249-24 (PMC11323567; doi:10.1128/mbio.01249-24)
Supplement: Table S3 — Competitive fitness data for all PK mutants on growth conditions. [file mbio.01249-24-s0008.xlsx]

## Sheet: 30°C
				Normalized to 0 hour
Systematic Gene Name	Gene name	Library plate	Location in plate	30°C			Average	p-value	log2(average)	-log10(p-value)
C1_02120C	SHA3	1	A1	1.01265	0.804283	1.00528	0.940739	0.434527	-0.0881339	0.361983
C1_07640C	(Sc) RCK2	1	A2	1.02217	0.852389	1.17339	1.01598	0.87137	0.0228784	0.0597974
C1_10780C_A	HNT1	1	A3	1.07973	0.848763	1.1273	1.0186	0.839361	0.0265832	0.0760512
C2_03320W_A	CHK1	1	A4	1.07204	0.807031	1.1272	1.00209	0.984317	0.00301433	0.00686501
C2_04280W_A	RIM11, RIM111	1	A5	1.11626	0.892234	1.08481	1.0311	0.679995	0.0441854	0.167494
C2_07130C_A	RCK2	1	A6	1.0263	0.845606	1.01303	0.961646	0.545402	-0.0564228	0.263283
C2_10750C_A	AKL1	1	A7	0.983913	0.826711	1.13972	0.983448	0.863442	-0.0240795	0.0637668
C3_06620W	FUN31	1	A8	1.06992	0.884177	1.06794	1.00735	0.910933	0.0105586	0.0405136
C5_01490C	(Sc) MCP2	1	A9	0.865682	0.786923	1.11818	0.923594	0.487135	-0.11467	0.312351
C5_05090W_A	MSS2	1	A10	0.531336	0.337832	0.591554	0.486907	0.002579	-1.03828	2.58855
C7_02800W_A	NIK1	1	A11	1.15394	0.813084	1.21893	1.06199	0.648224	0.0867673	0.188275
CR_02210W_A	(Sc) FRK1	1	A12	0.282043	0.232809	0.25399	0.256281	1e-06	-1.9642	6
C1_03450C	SIP3	1	B1	1.19469	0.808881	1.36346	1.12234	0.497376	0.166514	0.303315
C1_07970C	IRE1	1	B2	1.13644	0.77675	1.00965	0.974282	0.819021	-0.0375882	0.086705
C1_10950C_A	RIO1	1	B3	0.994775	0.805616	1.07741	0.959267	0.639258	-0.0599956	0.194324
C2_03330C_A	HOG1	1	B4	0.908908	1.80619	1.12518	1.28009	0.35871	0.356246	0.445257
C2_04290W_A	RIM111	1	B5	1.25421	0.9513	1.10534	1.10362	0.301695	0.142238	0.520432
C2_07210C_A	TPK2	1	B6	0.921511	0.90554	0.956764	0.927938	0.008935	-0.107899	2.04891
C3_00550C_A	HRK1	1	B7	1.11178	1.34585	1.54419	1.33394	0.055676	0.415692	1.25433
C4_03120C	BUB1	1	B8	1.07464	0.811137	1.11569	1.00049	0.996332	0.000705533	0.00159592
C5_02340C	CST20	1	B9	0.801236	0.873955	1.08629	0.920494	0.405207	-0.119519	0.392323
C6_00350W_A	PKH3	1	B10	1.16194	1.01306	0.969619	1.04821	0.454268	0.0679242	0.342688
C7_02990W_A	BCK1	1	B11	0.826603	0.493343	0.836656	0.718867	0.067351	-0.476202	1.17166
CR_02250C_A	CEX1	1	B12	1.07901	0.792668	1.29067	1.05412	0.726592	0.0760347	0.138709
C1_03470C	SPS1	1	C1	1.13695	0.864147	1.02646	1.00919	0.913181	0.0131947	0.0394431
C1_08540C	(Sc) YPK1	1	C2	1.08301	0.842192	1.08464	1.00328	0.969589	0.00472476	0.0134123
C2_03760C_A	(Sc) NNK1	1	C4	0.925798	0.882665	0.973504	0.927322	0.050274	-0.108857	1.29866
C2_04360W_A	(Sc) YPL150W	1	C5	0.943296	0.932975	1.0402	0.972156	0.460754	-0.0407409	0.336531
C2_07530C_A	(Sc) MEK1	1	C6	1.00875	0.91197	1.08659	1.00244	0.963386	0.0035115	0.0161997
C3_02260C	CTK1	1	C7	0.972473	0.897219	1.18418	1.01796	0.844567	0.025676	0.0733659
C4_04450C	ATG1	1	C8	1.01871	0.844353	0.944869	0.935977	0.273897	-0.0954553	0.562413
C5_02440C	(Sc) BUD32	1	C9	0.497195	0.568997	0.73172	0.599304	0.004463	-0.73864	2.35037
C7_03340C_A	PRR2	1	C11	1.53331	0.818893	1.25828	1.20349	0.383376	0.267229	0.416375
CR_02460W_A	(Sc) BCY1	1	C12	1.15524	0.829459	1.34726	1.11065	0.504591	0.151409	0.29706
C1_04780C	(Sc) SCY1	1	D1	0.997311	0.774836	0.872014	0.881387	0.139257	-0.182152	0.856183
C1_10000C	CPP1	1	D2	1.31119	1.00031	1.42263	1.24471	0.124876	0.315808	0.903521
C1_12120W_A	YAK1	1	D3	1.22743	0.820732	1.07694	1.0417	0.743316	0.0589424	0.128827
C2_03770C_A	STE11	1	D4	0.91023	0.923003	1.07011	0.967782	0.563879	-0.0472464	0.248814
C2_04760W_A	KIC1	1	D5	1.47034	0.660544	0.996027	1.0423	0.865958	0.0597772	0.0625032
C2_08270C_A	YCK22	1	D6	1.17792	0.933908	1.12177	1.07787	0.350789	0.108177	0.454954
C3_03810W	RAD53	1	D7	0.0852346	0.75916	0.0895288	0.311308	0.037105	-1.68359	1.43057
C4_04460C	SAK1	1	D8	0.615404	0.777834	0.710868	0.701369	0.003174	-0.511754	2.49839
C5_02560C	(Sc) MCP2-2	1	D9	1.02695	0.871525	0.974136	0.957537	0.404289	-0.0626001	0.393308
C6_02190C_A	MCK1	1	D10	1.70162	1.47252	1.19642	1.45686	0.035255	0.542858	1.45278
C7_04110W_A	ENV7	1	D11	1.239	0.77135	1.03916	1.0165	0.908946	0.0236145	0.0414619
CR_03290C_A	IME2	1	D12	0.949888	0.845593	1.03227	0.942582	0.347864	-0.0853093	0.458591
C1_05370C	IKS1	1	E1	0.533305	0.562028	0.674063	0.589799	0.000672	-0.761705	3.17263
C1_10010C	SWE1	1	E2	1.28084	0.655945	0.77148	0.902756	0.639012	-0.147591	0.194491
C1_12410C_A	PKH2	1	E3	1.09804	0.948718	1.09026	1.04568	0.400022	0.0644349	0.397916
C2_03900C_A	(Sc) IES1	1	E4	1.03561	0.831621	1.09537	0.987534	0.883503	-0.0180982	0.053792
C2_04930C_A	CRK1	1	E5	0.285872	0.315931	0.288579	0.296794	1e-06	-1.75247	6
C2_08860W_A	(Sc) FPK1	1	E6	1.10526	1.07155	1.05025	1.07569	0.009193	0.105256	2.03654
C3_04550C	CMK1	1	E7	1.21262	0.908387	0.97569	1.03223	0.744405	0.0457656	0.128191
C4_05030C	SSK2	1	E8	1.13441	1.73728	1.75071	1.5408	0.056335	0.623679	1.24922
C5_02760W	CKB2	1	E9	1.25279	0.878022	0.954662	1.02849	0.815399	0.0405299	0.0886298
C6_03010W_A	TEL1	1	E10	1.39901	0.983187	0.973195	1.11847	0.445988	0.161521	0.350677
CR_00120C_A	MKC1	1	E11	1.17759	0.834646	0.924761	0.978998	0.8479	-0.0306221	0.0716554
CR_03900W_A	HST7	1	E12	0.981584	0.793212	1.07366	0.949484	0.573759	-0.0747849	0.24127
C1_06090C	SKY1	1	F1	0.603266	0.478569	0.670199	0.584011	0.001771	-0.775932	2.75178
C1_10210C	CLA4	1	F2	0.300469	0.407466	0.513025	0.406987	0.000641	-1.29695	3.19314
C1_13470W_A	KNS1	1	F3	0.939032	0.903795	1.00647	0.949764	0.170817	-0.074359	0.767469
C2_03940C_A	SCH9	1	F4	1.03403	0.765942	0.868763	0.889579	0.230195	-0.168806	0.637904
C2_04980C_A	CKA2	1	F5	0.451733	0.951007	0.662236	0.688325	0.097572	-0.538837	1.01067
C2_09230C_A	KIS1	1	F6	1.0505	0.996333	0.991353	1.01273	0.538154	0.018247	0.269093
C3_05420W	(Sc) RTK1	1	F7	1.28191	1.14697	1.17913	1.20267	0.007591	0.266241	2.1197
C4_06260W	PGA43	1	F8	1.09784	0.91815	0.949862	0.988619	0.847305	-0.0165138	0.0719602
C5_02840C	HSL1	1	F9	0.514072	0.365082	0.655811	0.511655	0.004345	-0.966757	2.36201
C7_00740W_A	RIM15	1	F10	1.21287	0.892573	0.891156	0.998866	0.99229	-0.0016375	0.00336139
CR_00260W_A	KIN2	1	F11	0.700114	0.475856	0.451282	0.542417	0.004448	-0.882525	2.35184
CR_05940W_A	CEK2	1	F12	1.32549	0.834282	1.06768	1.07582	0.621271	0.105433	0.206719
C1_06360W	(Sc) YPK3	1	G1	0.986684	0.908235	0.962944	0.952621	0.110983	-0.0700258	0.954744
C1_10220C	TPK1	1	G2	0.833685	0.81923	0.913613	0.855509	0.00791	-0.225145	2.10182
C1_14010W_A	CSK1	1	G3	0.94084	0.926626	1.00061	0.956026	0.124294	-0.0648775	0.90555
C2_04260W_A	SSN3	1	G4	1.06595	0.97607	0.994252	1.01209	0.681686	0.0173379	0.166416
C2_05780C_A	MKK2	1	G5	1.01901	0.867767	0.910159	0.932312	0.207327	-0.101115	0.683344
C2_10260C_A	CMK2	1	G6	1.05836	0.874256	0.969522	0.967378	0.572839	-0.0478482	0.241967
C3_05740C	SSN8	1	G7	0.542169	1.16857	0.712722	0.80782	0.362151	-0.307894	0.44111
C4_06480C	CEK1	1	G8	0.876283	0.925749	0.960165	0.920732	0.031206	-0.119147	1.50576
C5_03150W	PRR1	1	G9	0.924857	0.915809	1.03044	0.957035	0.30757	-0.0633565	0.512056
C7_01330C_A	GCN2	1	G10	1.03256	0.717935	0.797863	0.849454	0.186148	-0.235393	0.730142
CR_01000C_A	SLN1	1	G11	0.917999	0.551314	0.707267	0.725527	0.061118	-0.462899	1.21383
CR_06000W_A	SOK1	1	G12	0.430196	0.307386	0.385712	0.374431	6.4e-05	-1.41723	4.19382
C1_06780W	NPR1	1	H1	0.419434	0.506524	0.608191	0.511383	0.00086	-0.967523	3.0655
C2_00300C_A	CKB1	1	H3	0.149662	0.236931	0.152191	0.179595	9e-06	-2.47718	5.04576
C2_04270W_A	CAK1	1	H4	1.20564	0.927632	0.986928	1.04007	0.660494	0.0566754	0.180131
C2_06600W_A	SKY2	1	H5	0.700332	0.589399	0.627231	0.638987	0.000376	-0.646141	3.42481
C2_10530C_A	KIN3	1	H6	1.84213	2.08163	1.75883	1.8942	0.000762	0.921587	3.11805
C3_06070C	PBS2	1	H7	0.7261	2.44279	1.16862	1.44584	0.435155	0.531904	0.361356
C5_01320W	SNF1	1	H8	0.814938	1.85543	1.52644	1.39894	0.263729	0.484331	0.578842
C5_04060C_A	MEC1	1	H9	0.769537	0.877325	0.956562	0.867808	0.071284	-0.204552	1.14701
C7_02220C_A	(Sc) SAT4	1	H10	1.00265	0.778442	0.872614	0.884568	0.15029	-0.176954	0.82307
CR_02040W_A	PRK1	1	H11	0.582746	0.654684	0.715677	0.651036	0.000816	-0.619192	3.08831
CR_06040W_A	SAT4	2	A1	1.15418	1.10395	0.738916	0.999018	0.994374	-0.00141713	0.00245024
CR_07090W_A	STT4	2	B1	0.644405	0.72132	0.75588	0.707202	0.000886	-0.499806	3.05257
CR_08860W_A	PDK2	2	C1	1.02302	1.05589	0.653968	0.910957	0.527524	-0.134545	0.277758
CR_10660W_A	CKA1	2	D1	0.89288	0.93474	0.634576	0.820732	0.128751	-0.285017	0.890249

## Sheet: 37°C
					Normalized to 30°C
Systematic Gene Name	orf	Gene name	Library plate	Location in plate	37°C			Average	p-value	log2(average)	-log10(p-value)
C1_02120C	orf19.3669	SHA3	1	A1	1.11224	1.10724	1.12607	1.11519	3.4e-05	0.157285	4.46852
C1_07640C	orf19.2781	RCK2	1	A2	1.05344	0.782994	0.918255	0.91823	0.353983	-0.123072	0.451018
C1_10780C_A	orf19.2341	HNT1	1	A3	1.09972	0.991772	0.968382	1.01996	0.647335	0.0285083	0.188871
C2_03320W_A	orf19.896	CHK1	1	A4	1.09269	1.1103	1.00202	1.06834	0.11138	0.0953645	0.953193
C2_04280W_A	orf19.792	RIM11, RIM111	1	A5	0.916075	0.69928	0.888511	0.834622	0.072209	-0.260805	1.14141
C2_07130C_A	orf19.2268	RCK2	1	A6	1.04424	0.988998	0.991718	1.00832	0.668118	0.0119535	0.175147
C2_10750C_A	orf19.5357	AKL1	1	A7	0.9891	0.888312	0.97004	0.949151	0.17521	-0.0752907	0.756441
C3_06620W	orf19.7451	FUN31	1	A8	1.09511	0.730769	0.996695	0.940859	0.615675	-0.087949	0.210648
C5_01490C	orf19.4144	MCP2	1	A9	1.10357	1.00782	0.982218	1.0312	0.445959	0.0443266	0.350705
C5_05090W_A	orf19.4001	MSS2	1	A10	1.12861	0.888141	1.19558	1.07078	0.490651	0.0986594	0.309227
C7_02800W_A	orf19.5181	NIK1	1	A11	1.06992	0.905373	1.01787	0.997723	0.964997	-0.00328919	0.015474
CR_02210W_A	orf19.3751	FRK1	1	A12	0.447608	0.58363	0.427952	0.486397	0.000466	-1.03979	3.33161
C1_03450C	orf19.3047	SIP3	1	B1	0.980089	0.791629	0.678935	0.816884	0.105505	-0.291797	0.976727
C1_07970C	orf19.5068	IRE1	1	B2	0.456239	0.390348	0.362014	0.402867	2.8e-05	-1.31162	4.55284
C1_10950C_A	orf19.2320	RIO1	1	B3	0.927626	0.86301	0.872059	0.887565	0.005093	-0.172075	2.29303
C2_03330C_A	orf19.895	HOG1	1	B4	0.464752	0.416573	0.418016	0.433114	4e-06	-1.20718	5.39794
C2_04290W_A	orf19.791	RIM111	1	B5	0.892426	0.823062	0.884554	0.86668	0.003693	-0.206428	2.43262
C2_07210C_A	orf19.2277	TPK2	1	B6	1.06308	0.951743	1.00643	1.00709	0.836837	0.0101856	0.0773591
C3_00550C_A	orf19.2277	HRK1	1	B7	0.914688	0.807982	0.883564	0.868745	0.014351	-0.202996	1.84312
C4_03120C	orf19.2678	BUB1	1	B8	1.06242	0.944562	1.00615	1.00438	0.903329	0.00630212	0.044154
C5_02340C	orf19.4242	CST20	1	B9	0.873868	0.752988	0.810616	0.812491	0.005806	-0.299577	2.23612
C6_00350W_A	orf19.1196	PKH3	1	B10	1.04491	0.93443	0.98139	0.98691	0.703384	-0.0190101	0.152808
C7_02990W_A	orf19.5162	BCK1	1	B11	1.20287	1.03364	0.958753	1.06509	0.418245	0.0909733	0.378569
CR_02250C_A	orf19.3744	CEX1	1	B12	1.06469	0.94471	0.973129	0.994176	0.879816	-0.00842723	0.0556081
C1_03470C	orf19.3049	SPS1	1	C1	1.09512	0.997751	1.02862	1.0405	0.231188	0.0572717	0.636035
C1_08540C	orf19.399	YPK1	1	C2	1.01743	0.976916	0.955796	0.983381	0.409498	-0.0241782	0.387748
C2_03760C_A	orf19.846	NNK1	1	C4	1.04958	1.06274	1.01253	1.04162	0.050477	0.0588257	1.29691
C2_04360W_A	orf19.4518	YPL150W	1	C5	1.05139	0.909978	0.990255	0.983873	0.714214	-0.0234557	0.146172
C2_07530C_A	orf19.1874	MEK1	1	C6	1.118	0.989626	1.00081	1.03615	0.428556	0.0512297	0.367992
C3_02260C	orf19.1619	CTK1	1	C7	0.832357	0.773321	0.793467	0.799715	0.000321	-0.322442	3.49349
C4_04450C	orf19.3841	ATG1	1	C8	0.524056	0.480424	0.547083	0.517188	1.6e-05	-0.951241	4.79588
C5_02440C	orf19.4252	BUD32	1	C9	0.0363215	0.0286442	0.0266293	0.0305317	1e-06	-5.03355	6
C7_03340C_A	orf19.1341	PRR2	1	C11	0.773828	0.782732	0.712851	0.756471	0.000374	-0.402644	3.42713
CR_02460W_A	orf19.3720	BCY1	1	C12	0.751932	0.736578	0.646395	0.711635	0.000936	-0.49079	3.02872
C1_04780C	orf19.764	SCY1	1	D1	1.04903	1.31567	1.11652	1.16041	0.115646	0.214631	0.936869
C1_10000C	orf19.4866	CPP1	1	D2	0.911217	0.802446	0.803596	0.839086	0.011144	-0.253109	1.95296
C1_12120W_A	orf19.5253	YAK1	1	D3	0.979703	0.925706	0.913605	0.939671	0.041173	-0.089772	1.38539
C2_03770C_A	orf19.844	STE11	1	D4	1.07817	0.92772	1.00495	1.00361	0.937949	0.00520233	0.0278208
C2_04760W_A	orf19.191	KIC1	1	D5	0.914013	0.992214	0.921368	0.942531	0.082432	-0.0853876	1.0839
C2_08270C_A	orf19.2222	YCK22	1	D6	1.00157	0.926391	0.988927	0.972294	0.299194	-0.040535	0.524047
C3_03810W	orf19.6936	RAD53	1	D7	0.661616	0.81539	0.80117	0.759392	0.008026	-0.397084	2.0955
C4_04460C	orf19.3840	SAK1	1	D8	1.17766	1.25425	1.0139	1.1486	0.104057	0.199878	0.982729
C5_02560C	orf19.4269	MCP2-2	1	D9	1.03033	0.920762	1.05118	1.00076	0.985781	0.00109106	0.00621956
C6_02190C_A	orf19.3459	MCK1	1	D10	0.717014	0.707556	0.811118	0.745229	0.001523	-0.424244	2.8173
C7_04110W_A	orf19.7164	ENV7	1	D11	1.10804	1.00495	0.955237	1.02274	0.640458	0.0324411	0.193509
CR_03290C_A	orf19.2395	IME2	1	D12	1.02047	0.935214	0.885808	0.947165	0.250437	-0.0783125	0.601302
C1_05370C	orf19.428	IKS1	1	E1	0.818255	0.418345	0.631228	0.622609	0.030902	-0.683602	1.51001
C1_10010C	orf19.4867	SWE1	1	E2	0.850021	0.76007	0.652466	0.754186	0.012591	-0.407008	1.89994
C1_12410C_A	orf19.5224	PKH2	1	E3	1.04528	0.941006	0.988145	0.991477	0.791237	-0.0123484	0.101693
C2_03900C_A	orf19.835	IES1	1	E4	0.719163	0.73267	0.692308	0.714713	1.8e-05	-0.484563	4.74473
C2_04930C_A	orf19.3523	CRK1	1	E5	1.02987	0.923241	0.812665	0.921924	0.281084	-0.117281	0.551164
C2_08860W_A	orf19.223	FPK1	1	E6	1.07106	1.055	0.989821	1.03863	0.195072	0.0546766	0.709805
C3_04550C	orf19.5911	CMK1	1	E7	1.01013	0.901072	1.00449	0.971897	0.472182	-0.0411244	0.325891
C4_05030C	orf19.3775	SSK2	1	E8	0.486414	0.402745	0.400569	0.429909	3.6e-05	-1.2179	4.4437
C5_02760W	orf19.4297	CKB2	1	E9	1.00865	0.860767	0.965904	0.945106	0.279397	-0.0814516	0.553778
C6_03010W_A	orf19.5580	TEL1	1	E10	0.914789	0.882593	0.915775	0.904386	0.000933	-0.14499	3.03012
CR_00120C_A	orf19.7523	MKC1	1	E11	0.989325	0.854156	0.883032	0.908838	0.090706	-0.137905	1.04236
CR_03900W_A	orf19.469	HST7	1	E12	1.06879	0.824267	0.899555	0.930872	0.393298	-0.103346	0.405278
C1_06090C	orf19.2436	SKY1	1	F1	0.685244	0.879283	0.779644	0.781391	0.01752	-0.355884	1.75647
C1_10210C	orf19.4890	CLA4	1	F2	0.536949	0.402793	0.365269	0.435004	0.000411	-1.2009	3.38616
C1_13470W_A	orf19.4979	KNS1	1	F3	1.0357	1.01079	1.01239	1.01963	0.071212	0.02804	1.14745
C2_03940C_A	orf19.829	SCH9	1	F4	1.09134	1.03808	1.02778	1.0524	0.056206	0.0736849	1.25022
C2_04980C_A	orf19.3530	CKA2	1	F5	1.43704	1.13761	1.32681	1.30049	0.026371	0.379055	1.57887
C2_09230C_A	orf19.4084	KIS1	1	F6	1.12364	1.05179	1.06002	1.07848	0.025862	0.109003	1.58734
C3_05420W	orf19.6980	RTK1	1	F7	1.00405	0.962093	0.957313	0.974484	0.160258	-0.0372892	0.79518
C4_06260W	orf19.2910	PGA43	1	F8	1.02261	0.890385	0.988786	0.967259	0.455474	-0.0480263	0.341536
C5_02840C	orf19.4308	HSL1	1	F9	0.579127	0.825207	0.503762	0.636032	0.019947	-0.652828	1.70012
C7_00740W_A	orf19.7044	RIM15	1	F10	0.972325	0.892112	0.90866	0.924366	0.036414	-0.113464	1.43873
CR_00260W_A	orf19.7510	KIN2	1	F11	1.07896	1.08671	1.03275	1.06614	0.017084	0.0923973	1.76741
CR_05940W_A	orf19.460	CEK2	1	F12	0.913727	0.946576	0.950594	0.936966	0.005723	-0.0939318	2.24238
C1_06360W	orf19.6275	YPK3	1	G1	1.12966	0.867133	0.837599	0.944799	0.584135	-0.0819211	0.233487
C1_10220C	orf19.4892	TPK1	1	G2	0.476257	0.413864	0.38671	0.42561	2.7e-05	-1.23239	4.56864
C1_14010W_A	orf19.7208	CSK1	1	G3	1.02862	0.969638	0.911897	0.970053	0.423993	-0.043865	0.372641
C2_04260W_A	orf19.794	SSN3	1	G4	1.1803	1.11632	1.03662	1.11108	0.055683	0.151961	1.25428
C2_05780C_A	orf19.6889	MKK2	1	G5	1.05119	1.04263	0.908694	1.00084	0.986453	0.00121103	0.0059236
C2_10260C_A	orf19.1754	CMK2	1	G6	1.02051	0.922102	0.948246	0.963618	0.283813	-0.0534666	0.546968
C3_05740C	orf19.7355	SSN8	1	G7	0.583889	0.593103	0.525272	0.567421	3.4e-05	-0.817507	4.46852
C4_06480C	orf19.2886	CEK1	1	G8	1.06496	0.938665	0.958512	0.987379	0.764089	-0.0183248	0.116856
C5_03150W	orf19.4347	PRR1	1	G9	1.05367	1.02298	0.84689	0.974513	0.712819	-0.0372464	0.147021
C7_01330C_A	orf19.6913	GCN2	1	G10	0.926954	0.980899	0.992501	0.966785	0.175271	-0.0487333	0.75629
CR_01000C_A	orf19.3256	SLN1	1	G11	1.26093	1.1848	1.06018	1.16864	0.044891	0.224829	1.34784
CR_06000W_A	orf19.451	SOK1	1	G12	1.52276	1.7808	1.63093	1.64483	0.000996	0.71794	3.00174
C1_06780W	orf19.6232	NPR1	1	H1	0.713751	0.629651	0.59118	0.64486	0.000605	-0.632941	3.21824
C2_00300C_A	orf19.2102	CKB1	1	H3	0.314783	0.286477	0.239655	0.280305	5e-06	-1.83493	5.30103
C2_04270W_A	orf19.793	CAK1	1	H4	0.895301	0.931442	1.04074	0.955827	0.369119	-0.0651781	0.432834
C2_06600W_A	orf19.35	SKY2	1	H5	1.06664	1.00301	0.895328	0.988328	0.826451	-0.0169387	0.0827829
C2_10530C_A	orf19.5325	KIN3	1	H6	0.698594	0.783263	0.755191	0.745683	0.000519	-0.423367	3.28483
C3_06070C	orf19.7388	PBS2	1	H7	0.471526	0.356823	0.5391	0.455816	0.000515	-1.13348	3.28819
C5_01320W	orf19.1936	SNF1	1	H8	1.13039	1.24064	1.32539	1.23214	0.014706	0.301168	1.83251
C5_04060C_A	orf19.1283	MEC1	1	H9	0.064711	0.0766823	0.0653686	0.0689206	1e-06	-3.85892	6
C7_02220C_A	orf19.6492	(Sc) SAT4	1	H10	1.13668	1.03894	1.04674	1.07412	0.077552	0.103154	1.11041
CR_02040W_A	orf19.2605	PRK1	1	H11	0.779359	0.757072	0.742177	0.759536	2.4e-05	-0.39681	4.61979
CR_06040W_A	orf19.3854	SAT4	2	A1	0.776414	0.752157	0.977769	0.835447	0.082822	-0.259381	1.08185
CR_07090W_A	orf19.1814	STT4	2	B1	0.385724	0.243963	0.254125	0.294604	0.000102	-1.76315	3.9914
CR_08860W_A	orf19.7281	PDK2	2	C1	0.909385	0.917006	1.15446	0.993616	0.940563	-0.00923957	0.0266121
CR_10660W_A	orf19.7652	CKA1	2	D1	0.732512	0.834736	1.02134	0.862864	0.180161	-0.212794	0.744339

## Sheet: Acetate
					Normalized to 30°C
Systematic Gene Name	orf	Gene name	Library plate	Location in plate	Acetate			Average	p-value	log2(average)	-log10(p-value)
C1_02120C	orf19.3669	SHA3	1	A1	0.980008	1.0306	1.04035	1.01699	0.415067	0.0243038	0.381882
C1_07640C	orf19.2781	RCK2	1	A2	1.00473	1.09988	1.03478	1.04646	0.173478	0.0655236	0.760756
C1_10780C_A	orf19.2341	HNT1	1	A3	1.02871	1.06417	0.99784	1.03024	0.190148	0.0429809	0.720908
C2_03320W_A	orf19.896	CHK1	1	A4	1.03578	1.13138	1.02065	1.06261	0.145026	0.0876074	0.838554
C2_04280W_A	orf19.792	RIM11, RIM111	1	A5	0.85841	0.877643	0.930489	0.888848	0.006714	-0.169992	2.17302
C2_07130C_A	orf19.2268	RCK2	1	A6	0.995046	1.09106	0.98462	1.02357	0.525211	0.0336164	0.279666
C2_10750C_A	orf19.5357	AKL1	1	A7	1.03639	1.10695	0.969393	1.03758	0.397564	0.0532201	0.400593
C3_06620W	orf19.7451	FUN31	1	A8	1.04022	1.02466	1.05337	1.03942	0.008941	0.0557734	2.04861
C5_01490C	orf19.4144	MCP2	1	A9	1.06118	1.06183	1.00201	1.04167	0.103564	0.0589041	0.984791
C5_05090W_A	orf19.4001	MSS2	1	A10	0.616231	0.671993	0.667565	0.65193	4.1e-05	-0.617212	4.38722
C7_02800W_A	orf19.5181	NIK1	1	A11	0.921421	0.993852	0.881509	0.932261	0.108596	-0.101195	0.964186
CR_02210W_A	orf19.3751	FRK1	1	A12	2.44989	2.03559	2.13109	2.20552	0.000652	1.14112	3.18575
C1_03450C	orf19.3047	SIP3	1	B1	0.914556	1.03385	1.03091	0.993105	0.869706	-0.00998183	0.0606275
C1_07970C	orf19.5068	IRE1	1	B2	1.00606	1.11423	0.97047	1.03025	0.522214	0.0430001	0.282151
C1_10950C_A	orf19.2320	RIO1	1	B3	1.03911	1.15698	1.12458	1.10689	0.038409	0.146512	1.41557
C2_03330C_A	orf19.895	HOG1	1	B4	0.101426	0.0707865	0.0539643	0.0753923	1e-06	-3.72944	6
C2_04290W_A	orf19.791	RIM111	1	B5	0.914669	0.907803	0.892389	0.904954	0.000135	-0.144084	3.86967
C2_07210C_A	orf19.2277	TPK2	1	B6	1.00567	1.0775	0.98384	1.02234	0.47414	0.0318702	0.324093
C3_00550C_A	orf19.2277	HRK1	1	B7	0.486982	0.471391	0.544968	0.501113	2.4e-05	-0.996791	4.61979
C4_03120C	orf19.2678	BUB1	1	B8	1.09248	1.05119	1.04532	1.063	0.013232	0.0881387	1.87837
C5_02340C	orf19.4242	CST20	1	B9	1.05938	0.935724	0.954865	0.983322	0.686918	-0.0242645	0.163095
C6_00350W_A	orf19.1196	PKH3	1	B10	0.973093	0.85419	0.99943	0.942238	0.265547	-0.0858369	0.575859
C7_02990W_A	orf19.5162	BCK1	1	B11	0.907259	0.910906	0.893446	0.90387	5.6e-05	-0.145812	4.25181
CR_02250C_A	orf19.3744	CEX1	1	B12	0.974808	1.2185	0.985498	1.0596	0.49518	0.0835228	0.305237
C1_03470C	orf19.3049	SPS1	1	C1	0.98027	1.1967	1.07734	1.08477	0.247029	0.11739	0.607252
C1_08540C	orf19.399	YPK1	1	C2	0.955084	1.11469	1.02819	1.03265	0.517911	0.0463563	0.285745
C2_03760C_A	orf19.846	NNK1	1	C4	1.00205	1.00793	1.05346	1.02115	0.262734	0.0301897	0.580484
C2_04360W_A	orf19.4518	YPL150W	1	C5	1.02346	1.02129	1.00218	1.01564	0.081453	0.0223955	1.08909
C2_07530C_A	orf19.1874	MEK1	1	C6	1.00477	0.945422	0.97837	0.976188	0.238253	-0.0347689	0.622962
C3_02260C	orf19.1619	CTK1	1	C7	0.957052	0.897903	0.994731	0.949896	0.15	-0.0741591	0.823909
C4_04450C	orf19.3841	ATG1	1	C8	1.06311	1.09299	1.03293	1.06301	0.022136	0.0881545	1.6549
C5_02440C	orf19.4252	BUD32	1	C9	0.1051	0.0146404	0.0210231	0.0469213	5e-06	-4.41361	5.30103
C7_03340C_A	orf19.1341	PRR2	1	C11	1.08952	1.29972	1.0627	1.15064	0.11477	0.202442	0.940172
CR_02460W_A	orf19.3720	BCY1	1	C12	0.976315	1.20708	0.997584	1.06033	0.458625	0.0845081	0.338542
C1_04780C	orf19.764	SCY1	1	D1	1.04061	1.23448	1.05315	1.10941	0.155724	0.149796	0.807644
C1_10000C	orf19.4866	CPP1	1	D2	1.06735	1.04159	0.934382	1.01444	0.740767	0.0206823	0.130318
C1_12120W_A	orf19.5253	YAK1	1	D3	0.951568	1.15513	0.99468	1.03379	0.614136	0.0479447	0.211735
C2_03770C_A	orf19.844	STE11	1	D4	1.07675	1.0658	1.01365	1.05207	0.055751	0.0732281	1.25375
C2_04760W_A	orf19.191	KIC1	1	D5	1.15924	1.51502	0.980912	1.21839	0.236626	0.284974	0.625938
C2_08270C_A	orf19.2222	YCK22	1	D6	0.97613	1.10911	0.872209	0.985817	0.846032	-0.020608	0.0726132
C3_03810W	orf19.6936	RAD53	1	D7	0.838384	1.19372	1.13158	1.05456	0.644585	0.0766436	0.19072
C4_04460C	orf19.3840	SAK1	1	D8	0.158757	0.205229	0.130944	0.164976	3e-06	-2.59967	5.52288
C5_02560C	orf19.4269	MCP2-2	1	D9	0.92579	1.07075	0.990393	0.995644	0.922034	-0.00629803	0.0352531
C6_02190C_A	orf19.3459	MCK1	1	D10	0.884766	1.07647	0.94197	0.967735	0.600834	-0.0473167	0.221245
C7_04110W_A	orf19.7164	ENV7	1	D11	1.02861	1.08626	0.988854	1.03458	0.288242	0.049041	0.540243
CR_03290C_A	orf19.2395	IME2	1	D12	1.04646	1.02325	1.0668	1.0455	0.022512	0.0641965	1.64759
C1_05370C	orf19.428	IKS1	1	E1	1.08367	1.33632	1.12856	1.18285	0.078485	0.242264	1.10521
C1_10010C	orf19.4867	SWE1	1	E2	1.297	1.93345	1.14525	1.45857	0.130341	0.544553	0.884919
C1_12410C_A	orf19.5224	PKH2	1	E3	0.918894	0.924731	0.921606	0.921744	1e-06	-0.117562	6
C2_03900C_A	orf19.835	IES1	1	E4	1.13656	1.16026	1.10413	1.13365	0.001202	0.180974	2.9201
C2_04930C_A	orf19.3523	CRK1	1	E5	1.70135	1.94776	1.4679	1.70567	0.007016	0.770338	2.15391
C2_08860W_A	orf19.223	FPK1	1	E6	1.05618	1.16449	1.05985	1.09351	0.057895	0.128963	1.23736
C3_04550C	orf19.5911	CMK1	1	E7	1.0413	1.05991	1.02447	1.04189	0.014872	0.0592052	1.82763
C4_05030C	orf19.3775	SSK2	1	E8	0.0848552	0.138823	0.0532196	0.0922992	3e-06	-3.43754	5.52288
C5_02760W	orf19.4297	CKB2	1	E9	0.954927	1.03373	0.983439	0.990697	0.70609	-0.0134843	0.15114
C6_03010W_A	orf19.5580	TEL1	1	E10	0.951408	0.947933	0.988163	0.962501	0.043708	-0.0551395	1.35944
CR_00120C_A	orf19.7523	MKC1	1	E11	1.05156	1.17542	1.04854	1.09184	0.092928	0.126759	1.03185
CR_03900W_A	orf19.469	HST7	1	E12	1.13258	1.21271	1.0281	1.12446	0.080349	0.169238	1.09502
C1_06090C	orf19.2436	SKY1	1	F1	1.08811	1.54673	1.23814	1.29099	0.097399	0.368482	1.01145
C1_10210C	orf19.4890	CLA4	1	F2	0.362034	0.228492	0.723353	0.43796	0.019064	-1.19113	1.71979
C1_13470W_A	orf19.4979	KNS1	1	F3	0.99666	1.07932	1	1.02533	0.401229	0.0360851	0.396608
C2_03940C_A	orf19.829	SCH9	1	F4	1.11328	1.12843	1.09386	1.11186	0.000361	0.152972	3.44249
C2_04980C_A	orf19.3530	CKA2	1	F5	1.02803	1.271	0.899125	1.06605	0.577434	0.0922766	0.238498
C2_09230C_A	orf19.4084	KIS1	1	F6	0.877349	0.753417	0.808515	0.813094	0.006446	-0.298506	2.19071
C3_05420W	orf19.6980	RTK1	1	F7	0.993842	0.982326	0.994978	0.990382	0.076017	-0.013943	1.11909
C4_06260W	orf19.2910	PGA43	1	F8	0.89068	1.17048	1.01508	1.02541	0.769047	0.0362071	0.114047
C5_02840C	orf19.4308	HSL1	1	F9	0.85586	0.987033	0.235515	0.692803	0.255639	-0.529483	0.592373
C7_00740W_A	orf19.7044	RIM15	1	F10	1.06688	1.03537	1.14425	1.08217	0.063837	0.113922	1.19493
CR_00260W_A	orf19.7510	KIN2	1	F11	1.03894	1.29801	1.08422	1.14039	0.153771	0.189529	0.813126
CR_05940W_A	orf19.460	CEK2	1	F12	0.957088	1.0466	1.07108	1.02492	0.511542	0.0355167	0.291119
C1_06360W	orf19.6275	YPK3	1	G1	1.03387	1.10272	1.13769	1.09143	0.039987	0.126217	1.39808
C1_10220C	orf19.4892	TPK1	1	G2	0.692048	0.911119	0.624122	0.74243	0.040954	-0.429674	1.3877
C1_14010W_A	orf19.7208	CSK1	1	G3	0.983322	1.09084	0.965249	1.01314	0.755026	0.0188308	0.122038
C2_04260W_A	orf19.794	SSN3	1	G4	1.04672	0.965949	0.967238	0.993301	0.813458	-0.00969655	0.0896649
C2_05780C_A	orf19.6889	MKK2	1	G5	1.10152	1.13446	1.00645	1.08081	0.102863	0.112112	0.987741
C2_10260C_A	orf19.1754	CMK2	1	G6	1.0818	1.28203	1.02971	1.13118	0.163272	0.177826	0.787088
C3_05740C	orf19.7355	SSN8	1	G7	1.21444	1.2977	1.12924	1.21379	0.01174	0.279524	1.93033
C4_06480C	orf19.2886	CEK1	1	G8	1.01105	1.05392	1.01001	1.02499	0.159527	0.0356155	0.797166
C5_03150W	orf19.4347	PRR1	1	G9	1.01155	1.14339	1.04348	1.06614	0.171266	0.0923954	0.766329
C7_01330C_A	orf19.6913	GCN2	1	G10	1.01914	1.25468	1.04633	1.10672	0.224919	0.146286	0.647974
CR_01000C_A	orf19.3256	SLN1	1	G11	1.50334	1.75764	1.30858	1.52319	0.015805	0.607092	1.80121
CR_06000W_A	orf19.451	SOK1	1	G12	1.26823	1.37509	1.38276	1.34202	0.00076	0.424411	3.11919
C1_06780W	orf19.6232	NPR1	1	H1	1.14125	1.00572	1.01669	1.05455	0.277832	0.0766333	0.556218
C2_00300C_A	orf19.2102	CKB1	1	H3	2.3913	2.09431	2.41724	2.30095	0.000231	1.20223	3.63639
C2_04270W_A	orf19.793	CAK1	1	H4	1.00772	1.21277	1.11198	1.11082	0.134541	0.15163	0.871145
C2_06600W_A	orf19.35	SKY2	1	H5	1.3405	1.42728	1.38602	1.3846	0.000105	0.469468	3.97881
C2_10530C_A	orf19.5325	KIN3	1	H6	0.314407	0.429972	0.380105	0.374828	4.8e-05	-1.4157	4.31876
C3_06070C	orf19.7388	PBS2	1	H7	0.0371298	0.0366599	0.0273356	0.0337085	1e-06	-4.89075	6
C5_01320W	orf19.1936	SNF1	1	H8	0.0488189	0.0503659	0.0621714	0.0537854	1e-06	-4.21664	6
C5_04060C_A	orf19.1283	MEC1	1	H9	0.250216	0.14241	0.165508	0.186044	1.6e-05	-2.42628	4.79588
C7_02220C_A	orf19.6492	(Sc) SAT4	1	H10	1.1165	1.30573	1.0274	1.14988	0.141806	0.201481	0.848305
CR_02040W_A	orf19.2605	PRK1	1	H11	1.05765	1.19884	1.01565	1.09071	0.17693	0.125269	0.752199
CR_06040W_A	orf19.3854	SAT4	2	A1	0.59543	0.481649	0.282215	0.453098	0.003943	-1.14211	2.40417
CR_07090W_A	orf19.1814	STT4	2	B1	0.961222	1.5515	0.225837	0.912854	0.831359	-0.131544	0.0802114
CR_08860W_A	orf19.7281	PDK2	2	C1	0.708892	0.378171	0.730141	0.605735	0.025816	-0.723242	1.58811
CR_10660W_A	orf19.7652	CKA1	2	D1	0.56959	0.717674	0.721368	0.669544	0.002714	-0.578749	2.56639

## Sheet: Glycerol
					Normalized to 30°C
Systematic Gene Name	orf	Gene name	Library plate	Location in plate	Glycerol			Average	p-value	log2(average)	-log10(p-value)
C1_02120C	orf19.3669	SHA3	1	A1	0.965431	1.00478	1.04537	1.00519	0.832892	0.0074703	0.0794113
C1_07640C	orf19.2781	RCK2	1	A2	1.0282	0.993122	1.00924	1.01019	0.372943	0.0146208	0.428358
C1_10780C_A	orf19.2341	HNT1	1	A3	1.04627	1.01571	1.03947	1.03382	0.021827	0.0479825	1.66101
C2_03320W_A	orf19.896	CHK1	1	A4	1.03404	1.04719	1.0707	1.05064	0.009187	0.0712691	2.03683
C2_04280W_A	orf19.792	RIM11, RIM111	1	A5	0.798793	0.865738	0.882223	0.848918	0.004064	-0.236303	2.39105
C2_07130C_A	orf19.2268	RCK2	1	A6	1.02323	1.02381	0.992754	1.01327	0.264625	0.0190116	0.577369
C2_10750C_A	orf19.5357	AKL1	1	A7	1.00985	1.017	1.03741	1.02142	0.060745	0.0305754	1.21649
C3_06620W	orf19.7451	FUN31	1	A8	1.02634	1.06163	1.0466	1.04486	0.011845	0.0633055	1.92646
C5_01490C	orf19.4144	MCP2	1	A9	1.03932	1.00403	1.01409	1.01914	0.142405	0.0273593	0.846475
C5_05090W_A	orf19.4001	MSS2	1	A10	0.755846	0.650054	0.755388	0.720429	0.001356	-0.473071	2.86774
C7_02800W_A	orf19.5181	NIK1	1	A11	1.07059	1.01876	1.03751	1.04228	0.049159	0.0597497	1.3084
CR_02210W_A	orf19.3751	FRK1	1	A12	1.47494	1.49946	1.79632	1.59024	0.004637	0.669244	2.33376
C1_03450C	orf19.3047	SIP3	1	B1	0.976029	1.03111	1.00976	1.00563	0.743181	0.00810421	0.128905
C1_07970C	orf19.5068	IRE1	1	B2	0.978905	0.985553	1.03718	1.00055	0.97693	0.000786991	0.0101366
C1_10950C_A	orf19.2320	RIO1	1	B3	1.02899	1.09391	1.09937	1.07409	0.030561	0.103113	1.51483
C2_03330C_A	orf19.895	HOG1	1	B4	0.924885	0.823163	0.82005	0.856032	0.013924	-0.224263	1.85624
C2_04290W_A	orf19.791	RIM111	1	B5	0.779674	0.87448	0.814519	0.822891	0.003067	-0.281227	2.51329
C2_07210C_A	orf19.2277	TPK2	1	B6	1.00812	1.07691	0.976657	1.02056	0.525274	0.0293655	0.279614
C3_00550C_A	orf19.2277	HRK1	1	B7	1.04994	1.0258	1.04497	1.04024	0.005431	0.0569103	2.26512
C4_03120C	orf19.2678	BUB1	1	B8	1.01827	1.00709	0.996643	1.00733	0.306791	0.0105403	0.513157
C5_02340C	orf19.4242	CST20	1	B9	1.05233	0.987723	1.00542	1.01516	0.47623	0.0217029	0.322183
C6_00350W_A	orf19.1196	PKH3	1	B10	0.957027	0.924231	0.908659	0.929972	0.007936	-0.10474	2.1004
C7_02990W_A	orf19.5162	BCK1	1	B11	0.974055	0.839597	0.894821	0.902824	0.067536	-0.147483	1.17046
CR_02250C_A	orf19.3744	CEX1	1	B12	1.05167	1.04692	1.05652	1.0517	4.9e-05	0.0727227	4.3098
C1_03470C	orf19.3049	SPS1	1	C1	0.988993	1.08231	1.07758	1.04963	0.177279	0.0698759	0.751343
C1_08540C	orf19.399	YPK1	1	C2	1.03196	1.05187	1.04984	1.04456	0.002123	0.0628905	2.67305
C2_03760C_A	orf19.846	NNK1	1	C4	1.00391	1.07872	1.0748	1.05248	0.097075	0.0737878	1.01289
C2_04360W_A	orf19.4518	YPL150W	1	C5	1.06477	1.04066	1.03948	1.0483	0.004219	0.0680551	2.37479
C2_07530C_A	orf19.1874	MEK1	1	C6	1.00759	1.0374	0.986502	1.0105	0.516266	0.0150686	0.287126
C3_02260C	orf19.1619	CTK1	1	C7	0.967789	1.01264	0.974499	0.984978	0.341883	-0.0218368	0.466122
C4_04450C	orf19.3841	ATG1	1	C8	1.03932	1.06451	1.04641	1.05008	0.00262	0.0704973	2.5817
C5_02440C	orf19.4252	BUD32	1	C9	0.25966	0.0859325	0.0721794	0.139257	0.00014	-2.84418	3.85387
C7_03340C_A	orf19.1341	PRR2	1	C11	1.06767	1.06292	1.13008	1.08689	0.015932	0.120202	1.79773
CR_02460W_A	orf19.3720	BCY1	1	C12	1.02867	0.856222	0.895489	0.926794	0.233449	-0.109679	0.631808
C1_04780C	orf19.764	SCY1	1	D1	1.00455	1.05969	1.07563	1.04662	0.096569	0.0657434	1.01516
C1_10000C	orf19.4866	CPP1	1	D2	0.993071	0.983371	0.933483	0.969975	0.179525	-0.0439808	0.745875
C1_12120W_A	orf19.5253	YAK1	1	D3	0.951568	1.02103	1.08665	1.01975	0.639283	0.0282128	0.194307
C2_03770C_A	orf19.844	STE11	1	D4	1.06582	1.04487	1.01331	1.04133	0.053615	0.0584307	1.27071
C2_04760W_A	orf19.191	KIC1	1	D5	0.986907	1.01368	1.08746	1.02935	0.384184	0.0417322	0.415461
C2_08270C_A	orf19.2222	YCK22	1	D6	1.00646	0.990379	0.956253	0.984363	0.351281	-0.0227374	0.454345
C3_03810W	orf19.6936	RAD53	1	D7	1.06566	1.30117	0.991228	1.11935	0.270482	0.162663	0.567862
C4_04460C	orf19.3840	SAK1	1	D8	0.464511	0.380761	0.442575	0.429282	2.2e-05	-1.22	4.65758
C5_02560C	orf19.4269	MCP2-2	1	D9	1.03979	1.01432	1.12699	1.06037	0.151575	0.0845648	0.819372
C6_02190C_A	orf19.3459	MCK1	1	D10	0.946181	1.05104	1.06193	1.01972	0.621575	0.0281693	0.206506
C7_04110W_A	orf19.7164	ENV7	1	D11	1.07104	0.967622	1.03645	1.02504	0.456903	0.0356757	0.340176
CR_03290C_A	orf19.2395	IME2	1	D12	1.08215	1.05798	1.10234	1.08082	0.003222	0.112133	2.49187
C1_05370C	orf19.428	IKS1	1	E1	1.09848	1.24377	1.28826	1.21017	0.021431	0.275209	1.66896
C1_10010C	orf19.4867	SWE1	1	E2	1.30756	1.24522	1.23314	1.26198	0.000344	0.335683	3.46344
C1_12410C_A	orf19.5224	PKH2	1	E3	0.889434	0.953537	0.992925	0.945299	0.14375	-0.0811573	0.842392
C2_03900C_A	orf19.835	IES1	1	E4	1.08597	1.25278	1.18006	1.17294	0.023119	0.230128	1.63603
C2_04930C_A	orf19.3523	CRK1	1	E5	1.56358	1.46878	1.52331	1.51856	4.6e-05	0.6027	4.33724
C2_08860W_A	orf19.223	FPK1	1	E6	1.06845	1.13111	1.15493	1.11816	0.010137	0.161129	1.99409
C3_04550C	orf19.5911	CMK1	1	E7	1.01812	1.09944	1.05544	1.05767	0.070224	0.0808851	1.15351
C4_05030C	orf19.3775	SSK2	1	E8	0.862361	0.777778	0.730449	0.790196	0.005564	-0.339718	2.25461
C5_02760W	orf19.4297	CKB2	1	E9	0.993711	1.02728	1.05869	1.02656	0.229831	0.0378191	0.638591
C6_03010W_A	orf19.5580	TEL1	1	E10	0.956808	1.03619	1.07626	1.02309	0.546553	0.032928	0.262368
CR_00120C_A	orf19.7523	MKC1	1	E11	0.976607	0.960613	0.965387	0.967535	0.002379	-0.0476135	2.62361
CR_03900W_A	orf19.469	HST7	1	E12	1.14103	0.981737	0.989932	1.03757	0.508726	0.0532017	0.293516
C1_06090C	orf19.2436	SKY1	1	F1	1.11624	1.21789	1.33646	1.22353	0.024638	0.291049	1.60839
C1_10210C	orf19.4890	CLA4	1	F2	0.677288	0.365922	0.182635	0.408615	0.014902	-1.29119	1.82676
C1_13470W_A	orf19.4979	KNS1	1	F3	0.980793	1.09222	1.13031	1.06777	0.205346	0.0946061	0.687514
C2_03940C_A	orf19.829	SCH9	1	F4	1.05056	1.00467	1.0997	1.05164	0.132724	0.0726439	0.877051
C2_04980C_A	orf19.3530	CKA2	1	F5	0.897518	1.0175	0.912506	0.942508	0.202374	-0.0854235	0.693845
C2_09230C_A	orf19.4084	KIS1	1	F6	0.904253	0.899896	0.901142	0.901764	1e-06	-0.149178	6
C3_05420W	orf19.6980	RTK1	1	F7	0.970619	1.08328	1.11802	1.05731	0.267249	0.0803923	0.573084
C4_06260W	orf19.2910	PGA43	1	F8	1.03576	1.00947	1.07657	1.0406	0.105832	0.057416	0.975383
C5_02840C	orf19.4308	HSL1	1	F9	0.460222	0.763485	0.522573	0.582094	0.010661	-0.780677	1.9722
C7_00740W_A	orf19.7044	RIM15	1	F10	1.09686	1.04054	1.1482	1.0952	0.037625	0.131193	1.42452
CR_00260W_A	orf19.7510	KIN2	1	F11	1.25203	1.30348	1.43516	1.33022	0.003757	0.411666	2.42516
CR_05940W_A	orf19.460	CEK2	1	F12	1.01955	1.08716	1.01841	1.04171	0.140771	0.0589472	0.851487
C1_06360W	orf19.6275	YPK3	1	G1	1.13046	1.03001	1.12504	1.09517	0.043362	0.131152	1.36289
C1_10220C	orf19.4892	TPK1	1	G2	1.03709	0.761124	0.711358	0.836524	0.181908	-0.257521	0.740148
C1_14010W_A	orf19.7208	CSK1	1	G3	1.02772	1.0323	1.0881	1.04937	0.063772	0.069529	1.19537
C2_04260W_A	orf19.794	SSN3	1	G4	1.03737	1.06702	1.04454	1.04965	0.005113	0.0699024	2.29132
C2_05780C_A	orf19.6889	MKK2	1	G5	1.02278	1.03189	1.01291	1.02253	0.014767	0.0321363	1.83071
C2_10260C_A	orf19.1754	CMK2	1	G6	1.04329	1.07686	1.07188	1.06401	0.003615	0.0895138	2.44189
C3_05740C	orf19.7355	SSN8	1	G7	1.22667	1.70441	1.62956	1.52021	0.024742	0.604274	1.60657
C4_06480C	orf19.2886	CEK1	1	G8	1.0506	1.031	1.00691	1.0295	0.079871	0.0419475	1.09761
C5_03150W	orf19.4347	PRR1	1	G9	1.0139	1.06615	1.12815	1.0694	0.10334	0.0968006	0.985732
C7_01330C_A	orf19.6913	GCN2	1	G10	1.0027	1.07151	1.15265	1.07562	0.155981	0.105165	0.806928
CR_01000C_A	orf19.3256	SLN1	1	G11	1.00741	1.04001	1.05666	1.03469	0.074597	0.049205	1.12728
CR_06000W_A	orf19.451	SOK1	1	G12	1.23593	0.978558	0.893248	1.03591	0.74499	0.0509006	0.12785
C1_06780W	orf19.6232	NPR1	1	H1	1.23435	1.43743	1.39154	1.35444	0.004498	0.437694	2.34698
C2_00300C_A	orf19.2102	CKB1	1	H3	1.6487	3.12414	2.77241	2.51508	0.027146	1.33061	1.56629
C2_04270W_A	orf19.793	CAK1	1	H4	0.962669	1.0881	1.06562	1.0388	0.371687	0.054914	0.429823
C2_06600W_A	orf19.35	SKY2	1	H5	1.24508	1.37232	1.34528	1.32089	0.001154	0.401514	2.93779
C2_10530C_A	orf19.5325	KIN3	1	H6	0.503847	0.551677	0.513347	0.522957	5e-06	-0.935236	5.30103
C3_06070C	orf19.7388	PBS2	1	H7	0.720501	0.780277	0.77301	0.757929	0.000211	-0.399865	3.67572
C5_01320W	orf19.1936	SNF1	1	H8	0.167244	0.167028	0.168883	0.167718	1e-06	-2.57589	6
C5_04060C_A	orf19.1283	MEC1	1	H9	0.240725	0.306729	0.193324	0.246926	2.2e-05	-2.01785	4.65758
C7_02220C_A	orf19.6492	(Sc) SAT4	1	H10	1.09536	1.11329	1.08542	1.09802	0.000275	0.134911	3.56067
CR_02040W_A	orf19.2605	PRK1	1	H11	1.13737	1.07415	1.24082	1.15078	0.036108	0.202609	1.4424
CR_06040W_A	orf19.3854	SAT4	2	A1	0.95091	0.698201	0.945657	0.864923	0.18052	-0.209357	0.743475
CR_07090W_A	orf19.1814	STT4	2	B1	0.831503	1.89256	0.622348	1.11547	0.783624	0.157651	0.105892
CR_08860W_A	orf19.7281	PDK2	2	C1	0.642472	0.950517	1.30825	0.96708	0.872434	-0.0482923	0.0592674
CR_10660W_A	orf19.7652	CKA1	2	D1	0.925516	0.679801	1.18178	0.929031	0.649977	-0.106201	0.187102

## Sheet: Galactose
					Normalized to 30°C
Systematic Gene Name	orf	Gene name	Library plate	Location in plate	Galactose			Average	p-value	log2(average)	-log10(p-value)
C1_02120C	orf19.3669	SHA3	1	A1	1.02062	0.989052	1.04585	1.0185	0.322418	0.0264524	0.491581
C1_07640C	orf19.2781	RCK2	1	A2	1.01499	0.989701	0.985066	0.996585	0.733056	-0.00493591	0.134863
C1_10780C_A	orf19.2341	HNT1	1	A3	1.05911	1.06723	1.00314	1.04316	0.099053	0.0609629	1.00413
C2_03320W_A	orf19.896	CHK1	1	A4	0.982545	1.08665	1.05139	1.04019	0.259177	0.0568523	0.586404
C2_04280W_A	orf19.792	RIM11, RIM111	1	A5	0.673705	0.645749	0.705303	0.674919	4.6e-05	-0.567214	4.33724
C2_07130C_A	orf19.2268	RCK2	1	A6	0.947899	1.11564	1.01982	1.02778	0.59816	0.0395372	0.223183
C2_10750C_A	orf19.5357	AKL1	1	A7	1.02426	1.0625	1.01781	1.03486	0.066726	0.0494335	1.1757
C3_06620W	orf19.7451	FUN31	1	A8	1.01247	1.00928	1.00347	1.0084	0.032846	0.0120744	1.48352
C5_01490C	orf19.4144	MCP2	1	A9	1.01764	1.13514	0.996645	1.04981	0.312461	0.0701289	0.505204
C5_05090W_A	orf19.4001	MSS2	1	A10	0.553645	0.568124	0.557112	0.559627	1e-06	-0.837462	6
C7_02800W_A	orf19.5181	NIK1	1	A11	1.01798	1.07351	1.03641	1.04263	0.059292	0.0602308	1.227
CR_02210W_A	orf19.3751	FRK1	1	A12	2.09453	2.00474	1.89707	1.99878	6.3e-05	0.999123	4.20066
C1_03450C	orf19.3047	SIP3	1	B1	0.987628	1.03225	1.07056	1.03015	0.276887	0.0428478	0.557697
C1_07970C	orf19.5068	IRE1	1	B2	1.06082	1.10385	1.09348	1.08605	0.002674	0.119088	2.57284
C1_10950C_A	orf19.2320	RIO1	1	B3	1.093	1.09943	1.10147	1.09797	3e-06	0.134834	5.52288
C2_03330C_A	orf19.895	HOG1	1	B4	0.794738	0.945506	0.851183	0.863809	0.036346	-0.211216	1.43954
C2_04290W_A	orf19.791	RIM111	1	B5	0.674593	0.620278	0.724336	0.673069	0.000404	-0.571173	3.39362
C2_07210C_A	orf19.2277	TPK2	1	B6	1.00831	1.04168	0.986832	1.01227	0.485307	0.0175983	0.313983
C3_00550C_A	orf19.2277	HRK1	1	B7	1.01408	1.07697	0.996899	1.02932	0.294652	0.0416874	0.530691
C4_03120C	orf19.2678	BUB1	1	B8	1.08677	1.0486	1.02294	1.05277	0.04675	0.0741903	1.33022
C5_02340C	orf19.4242	CST20	1	B9	0.968635	0.977689	0.973461	0.973262	0.000527	-0.0391004	3.27819
C6_00350W_A	orf19.1196	PKH3	1	B10	1.01684	0.8513	0.945499	0.93788	0.264576	-0.0925244	0.57745
C7_02990W_A	orf19.5162	BCK1	1	B11	0.829423	0.861738	0.849679	0.846947	8.4e-05	-0.239657	4.07572
CR_02250C_A	orf19.3744	CEX1	1	B12	1.00384	1.05901	1.04351	1.03545	0.097362	0.0502626	1.01161
C1_03470C	orf19.3049	SPS1	1	C1	0.990862	1.01425	1.04115	1.01542	0.348134	0.0220778	0.458254
C1_08540C	orf19.399	YPK1	1	C2	0.919553	1.01326	0.974741	0.969185	0.320582	-0.045156	0.494061
C2_03760C_A	orf19.846	NNK1	1	C4	1.03821	1.07788	1.03231	1.04947	0.025941	0.0696581	1.58601
C2_04360W_A	orf19.4518	YPL150W	1	C5	1.00194	1.03636	1.0336	1.02397	0.096197	0.0341711	1.01684
C2_07530C_A	orf19.1874	MEK1	1	C6	0.987419	1.04263	0.99073	1.00692	0.719145	0.00995576	0.143184
C3_02260C	orf19.1619	CTK1	1	C7	0.988775	1.0711	0.951106	1.00366	0.922554	0.00527276	0.0350082
C4_04450C	orf19.3841	ATG1	1	C8	1.08044	1.05927	1.04583	1.06185	0.003564	0.0865787	2.44806
C5_02440C	orf19.4252	BUD32	1	C9	0.0463679	0.0203692	0.0406447	0.0357939	1e-06	-4.80414	6
C7_03340C_A	orf19.1341	PRR2	1	C11	1.109	1.21054	1.07653	1.13203	0.030763	0.178907	1.51197
CR_02460W_A	orf19.3720	BCY1	1	C12	1.03815	1.06195	1.0002	1.03343	0.136542	0.0474422	0.864734
C1_04780C	orf19.764	SCY1	1	D1	1.0214	1.17241	1.08217	1.092	0.103962	0.126967	0.983125
C1_10000C	orf19.4866	CPP1	1	D2	0.987007	0.957187	0.908764	0.950986	0.097936	-0.072504	1.00906
C1_12120W_A	orf19.5253	YAK1	1	D3	0.966439	1.04755	1.06537	1.02645	0.434438	0.0376649	0.362072
C2_03770C_A	orf19.844	STE11	1	D4	1.01863	1.0013	1.00973	1.00988	0.119429	0.0141894	0.92289
C2_04760W_A	orf19.191	KIC1	1	D5	1.31316	1.80868	1.04986	1.39057	0.153936	0.475672	0.81266
C2_08270C_A	orf19.2222	YCK22	1	D6	0.954803	0.881893	0.955709	0.930802	0.04734	-0.103454	1.32477
C3_03810W	orf19.6936	RAD53	1	D7	0.550505	1.06041	0.798246	0.803054	0.251911	-0.316431	0.598753
C4_04460C	orf19.3840	SAK1	1	D8	0.099538	0.105229	0.105706	0.103491	1e-06	-3.27242	6
C5_02560C	orf19.4269	MCP2-2	1	D9	1.01205	1.04991	1.00629	1.02275	0.171954	0.0324506	0.764588
C6_02190C_A	orf19.3459	MCK1	1	D10	0.953125	0.997269	1.03511	0.995168	0.848328	-0.00698774	0.0714362
C7_04110W_A	orf19.7164	ENV7	1	D11	1.02861	1.03022	0.980361	1.01306	0.468693	0.0187265	0.329112
CR_03290C_A	orf19.2395	IME2	1	D12	1.03832	0.935737	1.04865	1.00757	0.844044	0.0108792	0.0736349
C1_05370C	orf19.428	IKS1	1	E1	1.09167	1.03356	1.03648	1.0539	0.04624	0.0757413	1.33498
C1_10010C	orf19.4867	SWE1	1	E2	1.22687	1.19965	1.10466	1.17706	0.008766	0.235189	2.0572
C1_12410C_A	orf19.5224	PKH2	1	E3	0.844699	0.863121	0.860421	0.85608	1.5e-05	-0.224182	4.82391
C2_03900C_A	orf19.835	IES1	1	E4	1.09768	1.23164	1.11155	1.14696	0.025876	0.197812	1.5871
C2_04930C_A	orf19.3523	CRK1	1	E5	1.20039	1.18017	1.10906	1.1632	0.00414	0.218105	2.383
C2_08860W_A	orf19.223	FPK1	1	E6	1.07924	1.09107	1.12704	1.09912	0.002316	0.136344	2.63526
C3_04550C	orf19.5911	CMK1	1	E7	1.03838	1.05276	1.0321	1.04108	0.002569	0.0580808	2.59024
C4_05030C	orf19.3775	SSK2	1	E8	0.918486	0.91792	0.786309	0.874238	0.045907	-0.193901	1.33812
C5_02760W	orf19.4297	CKB2	1	E9	1.01861	0.954208	1.00511	0.992643	0.726215	-0.0106535	0.138935
C6_03010W_A	orf19.5580	TEL1	1	E10	0.891549	1.02297	0.994309	0.96961	0.488761	-0.0445239	0.310903
CR_00120C_A	orf19.7523	MKC1	1	E11	1.03702	1.01504	0.982495	1.01152	0.507779	0.0165239	0.294325
CR_03900W_A	orf19.469	HST7	1	E12	1.10319	1.11369	1.0288	1.08189	0.037481	0.113558	1.42619
C1_06090C	orf19.2436	SKY1	1	F1	1.06529	1.39564	1.10968	1.1902	0.139965	0.251208	0.853981
C1_10210C	orf19.4890	CLA4	1	F2	0.210169	0.488827	0.558084	0.419027	0.005455	-1.25489	2.26321
C1_13470W_A	orf19.4979	KNS1	1	F3	0.995616	1.06941	1.04244	1.03582	0.172128	0.0507755	0.764148
C2_03940C_A	orf19.829	SCH9	1	F4	0.999762	1.0939	1.0997	1.06445	0.117297	0.0901124	0.930713
C2_04980C_A	orf19.3530	CKA2	1	F5	1.20496	1.19054	1.07463	1.15671	0.019143	0.210029	1.71799
C2_09230C_A	orf19.4084	KIS1	1	F6	0.87003	0.836488	0.87082	0.859113	0.000238	-0.219081	3.62342
C3_05420W	orf19.6980	RTK1	1	F7	0.966397	1.00488	1.02302	0.998099	0.914844	-0.0027447	0.038653
C4_06260W	orf19.2910	PGA43	1	F8	1.01908	1.0544	1.02436	1.03262	0.041174	0.0463048	1.38538
C5_02840C	orf19.4308	HSL1	1	F9	0.595381	0.926349	0.614748	0.712159	0.054996	-0.489729	1.25967
C7_00740W_A	orf19.7044	RIM15	1	F10	1.03252	1.01298	1.09424	1.04658	0.129821	0.0656784	0.886655
CR_00260W_A	orf19.7510	KIN2	1	F11	1.07301	1.12331	0.963904	1.05341	0.31976	0.0750672	0.495176
CR_05940W_A	orf19.460	CEK2	1	F12	0.976634	1.01591	1.02307	1.00521	0.737151	0.00749196	0.132444
C1_06360W	orf19.6275	YPK3	1	G1	1.12913	1.02797	1.16534	1.10748	0.059063	0.147285	1.22868
C1_10220C	orf19.4892	TPK1	1	G2	0.940995	0.898078	0.925351	0.921475	0.003319	-0.117983	2.47899
C1_14010W_A	orf19.7208	CSK1	1	G3	0.985576	1.02429	0.97731	0.995725	0.782956	-0.00618061	0.106263
C2_04260W_A	orf19.794	SSN3	1	G4	1.0101	1.10624	0.953747	1.02336	0.627883	0.0333168	0.202121
C2_05780C_A	orf19.6889	MKK2	1	G5	1.04707	1.05684	0.997722	1.03388	0.137869	0.0480672	0.860533
C2_10260C_A	orf19.1754	CMK2	1	G6	1.00957	0.992023	1.01974	1.00711	0.429877	0.0102237	0.366656
C3_05740C	orf19.7355	SSN8	1	G7	0.866667	1.00345	0.854127	0.908081	0.126821	-0.139108	0.896809
C4_06480C	orf19.2886	CEK1	1	G8	1.01856	1.02921	1.01121	1.01966	0.019688	0.0280848	1.7058
C5_03150W	orf19.4347	PRR1	1	G9	0.974343	1.01399	0.996047	0.994793	0.672059	-0.00753151	0.172593
C7_01330C_A	orf19.6913	GCN2	1	G10	1.05553	1.11648	1.10445	1.09215	0.007811	0.127171	2.10729
CR_01000C_A	orf19.3256	SLN1	1	G11	1.15678	1.25495	1.0637	1.15848	0.045436	0.212229	1.3426
CR_06000W_A	orf19.451	SOK1	1	G12	1.2653	0.988428	1.16058	1.1381	0.162286	0.186631	0.789719
C1_06780W	orf19.6232	NPR1	1	H1	1.02889	0.986262	1.14541	1.05352	0.323222	0.0752204	0.490499
C2_00300C_A	orf19.2102	CKB1	1	H3	1.69391	1.93238	2.21379	1.9467	0.003243	0.961028	2.48905
C2_04270W_A	orf19.793	CAK1	1	H4	0.900665	1.09054	1.10596	1.03239	0.649214	0.0459877	0.187612
C2_06600W_A	orf19.35	SKY2	1	H5	1.20393	1.26076	1.25501	1.2399	0.000186	0.310222	3.73049
C2_10530C_A	orf19.5325	KIN3	1	H6	0.387636	0.426471	0.469085	0.427731	1.7e-05	-1.22523	4.76955
C3_06070C	orf19.7388	PBS2	1	H7	0.63918	0.756823	0.556747	0.650917	0.003852	-0.619455	2.41431
C5_01320W	orf19.1936	SNF1	1	H8	0.0365354	0.0331468	0.0414476	0.0370433	1e-06	-4.75464	6
C5_04060C_A	orf19.1283	MEC1	1	H9	0.0888697	0.14554	0.175939	0.136783	5e-06	-2.87004	5.30103
C7_02220C_A	orf19.6492	(Sc) SAT4	1	H10	1.09681	1.14203	1.04006	1.09297	0.034391	0.128251	1.46356
CR_02040W_A	orf19.2605	PRK1	1	H11	1.0242	1.05408	0.863265	0.980514	0.758971	-0.0283903	0.119775
CR_06040W_A	orf19.3854	SAT4	2	A1	0.529553	0.718819	0.668176	0.638849	0.003089	-0.646453	2.51018
CR_07090W_A	orf19.1814	STT4	2	B1	1.01682	1.32923	0.50165	0.949231	0.843625	-0.0751695	0.0738506
CR_08860W_A	orf19.7281	PDK2	2	C1	0.712128	1.12856	1.03839	0.959695	0.765942	-0.0593524	0.115804
CR_10660W_A	orf19.7652	CKA1	2	D1	0.849764	0.970926	0.788157	0.869616	0.072088	-0.20155	1.14214

## Sheet: pH 4
					Normalized to 30°C
Systematic Gene Name	orf	Gene name	Library plate	Location in plate	pH4			Average	p-value	log2(average)	-log10(p-value)
C1_02120C	orf19.3669	SHA3	1	A1	1.04306	1.00453	0.962104	1.00323	0.896739	0.00465244	0.0473339
C1_07640C	orf19.2781	RCK2	1	A2	0.69028	1.06144	1.02319	0.92497	0.558943	-0.112521	0.252632
C1_10780C_A	orf19.2341	HNT1	1	A3	1.02683	0.98608	1.00767	1.00686	0.590522	0.00986322	0.228764
C2_03320W_A	orf19.896	CHK1	1	A4	1.01474	1.04288	1.02265	1.02675	0.03344	0.0380904	1.47573
C2_04280W_A	orf19.792	RIM11, RIM111	1	A5	0.913614	1.00977	0.937331	0.953572	0.183844	-0.0685857	0.735551
C2_07130C_A	orf19.2268	RCK2	1	A6	1.1582	1.0806	0.993506	1.07743	0.178911	0.107599	0.747363
C2_10750C_A	orf19.5357	AKL1	1	A7	0.995955	1.00073	1.01519	1.00396	0.530132	0.0057	0.275616
C3_06620W	orf19.7451	FUN31	1	A8	0.967191	1.00119	1.00533	0.991234	0.508025	-0.012703	0.294115
C5_01490C	orf19.4144	MCP2	1	A9	1.00589	0.954286	0.991845	0.984006	0.357435	-0.0232604	0.446803
C5_05090W_A	orf19.4001	MSS2	1	A10	0.829541	0.728944	0.750895	0.769794	0.001657	-0.377457	2.78068
C7_02800W_A	orf19.5181	NIK1	1	A11	1.48139	1.03713	1.0149	1.17781	0.306872	0.236103	0.513043
CR_02210W_A	orf19.3751	FRK1	1	A12	1.26649	1.63748	1.82976	1.57791	0.024988	0.658018	1.60227
C1_03450C	orf19.3047	SIP3	1	B1	1.59094	1.07375	1.00919	1.22463	0.289371	0.292344	0.538545
C1_07970C	orf19.5068	IRE1	1	B2	1.24492	1.12022	0.965181	1.11011	0.245163	0.150698	0.610545
C1_10950C_A	orf19.2320	RIO1	1	B3	0.931016	1.05054	0.927863	0.969807	0.495895	-0.0442301	0.30461
C2_03330C_A	orf19.895	HOG1	1	B4	0.525771	0.412047	0.490925	0.476248	0.0001	-1.07022	4
C2_04290W_A	orf19.791	RIM111	1	B5	0.913462	0.977599	0.927102	0.939388	0.035948	-0.0902076	1.44433
C2_07210C_A	orf19.2277	TPK2	1	B6	1.40648	0.977873	1.00553	1.12996	0.401162	0.176274	0.39668
C3_00550C_A	orf19.2277	HRK1	1	B7	0.678027	0.722397	0.67103	0.690485	4.3e-05	-0.534319	4.36653
C4_03120C	orf19.2678	BUB1	1	B8	1.06027	1.06961	0.959908	1.02993	0.442057	0.0425426	0.354522
C5_02340C	orf19.4242	CST20	1	B9	1.10947	1.05628	0.991011	1.05225	0.201886	0.0734817	0.694894
C6_00350W_A	orf19.1196	PKH3	1	B10	1.19388	1.09846	1.00751	1.09995	0.136775	0.137435	0.863993
C7_02990W_A	orf19.5162	BCK1	1	B11	1.0473	0.982804	1.06581	1.03197	0.27271	0.0453984	0.564299
CR_02250C_A	orf19.3744	CEX1	1	B12	1.00457	0.970867	0.983128	0.986187	0.233861	-0.0200671	0.631042
C1_03470C	orf19.3049	SPS1	1	C1	0.848945	1.03661	0.954571	0.946709	0.382103	-0.0790065	0.41782
C1_08540C	orf19.399	YPK1	1	C2	1.03111	0.967539	0.98449	0.994381	0.781734	-0.0081295	0.106941
C2_03760C_A	orf19.846	NNK1	1	C4	1.07116	1.02904	1.04939	1.04986	0.014942	0.0702022	1.82559
C2_04360W_A	orf19.4518	YPL150W	1	C5	0.979136	1.05886	1.08494	1.04098	0.267518	0.0579415	0.572647
C2_07530C_A	orf19.1874	MEK1	1	C6	0.767911	1.09105	1.07754	0.978834	0.850574	-0.0308639	0.0702879
C3_02260C	orf19.1619	CTK1	1	C7	1.16492	1.01156	1.08975	1.08874	0.115459	0.122662	0.937572
C4_04450C	orf19.3841	ATG1	1	C8	1.12969	1.18257	1.04887	1.12038	0.036323	0.163984	1.43982
C5_02440C	orf19.4252	BUD32	1	C9	0.0718702	0.0986633	0.0532586	0.0745973	1e-06	-3.74473	6
C7_03340C_A	orf19.1341	PRR2	1	C11	1.03696	1.10197	1.04951	1.06281	0.034336	0.0878899	1.46425
CR_02460W_A	orf19.3720	BCY1	1	C12	1.1534	1.02915	1.05499	1.07918	0.104474	0.109938	0.980992
C1_04780C	orf19.764	SCY1	1	D1	1.41635	1.00092	1.03827	1.15185	0.316292	0.20395	0.499912
C1_10000C	orf19.4866	CPP1	1	D2	0.975086	1.25709	1.17602	1.13606	0.17984	0.184043	0.745114
C1_12120W_A	orf19.5253	YAK1	1	D3	1.16432	1.2535	1.0587	1.15884	0.047771	0.212679	1.32084
C2_03770C_A	orf19.844	STE11	1	D4	1.18397	1.19212	1.07037	1.14882	0.019295	0.200153	1.71456
C2_04760W_A	orf19.191	KIC1	1	D5	0.353448	0.382022	1.08591	0.607126	0.176305	-0.719931	0.753735
C2_08270C_A	orf19.2222	YCK22	1	D6	1.14825	1.19195	0.98004	1.10675	0.173917	0.146327	0.759658
C3_03810W	orf19.6936	RAD53	1	D7	1.47183	0.862595	1.05712	1.13051	0.507813	0.17698	0.294296
C4_04460C	orf19.3840	SAK1	1	D8	0.284583	0.324353	0.349421	0.319452	4e-06	-1.64633	5.39794
C5_02560C	orf19.4269	MCP2-2	1	D9	0.799196	1.17349	1.06499	1.01256	0.915457	0.0180069	0.0383621
C6_02190C_A	orf19.3459	MCK1	1	D10	1.07243	1.19863	1.11793	1.12966	0.024603	0.17589	1.60901
C7_04110W_A	orf19.7164	ENV7	1	D11	0.917871	1.21688	1.10031	1.07835	0.418681	0.108828	0.378117
CR_03290C_A	orf19.2395	IME2	1	D12	1.10814	1.1528	1.14937	1.13677	0.00068	0.184943	3.16749
C1_05370C	orf19.428	IKS1	1	E1	0.38965	1.07868	1.42303	0.963785	0.910814	-0.0532165	0.0405703
C1_10010C	orf19.4867	SWE1	1	E2	1.39966	1.33052	1.4678	1.39933	0.000546	0.484733	3.26281
C1_12410C_A	orf19.5224	PKH2	1	E3	0.941249	1.07801	1.17917	1.06614	0.391864	0.0923978	0.406865
C2_03900C_A	orf19.835	IES1	1	E4	1.76353	1.09016	1.07392	1.3092	0.245167	0.388691	0.610538
C2_04930C_A	orf19.3523	CRK1	1	E5	0.79575	0.888538	0.732407	0.805565	0.012746	-0.311927	1.89463
C2_08860W_A	orf19.223	FPK1	1	E6	1.23089	1.21138	1.18191	1.20806	0.000128	0.272691	3.89279
C3_04550C	orf19.5911	CMK1	1	E7	1.16804	1.05525	1.04027	1.08785	0.094876	0.121479	1.02284
C4_05030C	orf19.3775	SSK2	1	E8	0.580602	0.45687	0.579924	0.539132	0.000361	-0.891289	3.44249
C5_02760W	orf19.4297	CKB2	1	E9	1.08894	1.08209	1.10236	1.09113	0.000107	0.125822	3.97062
C6_03010W_A	orf19.5580	TEL1	1	E10	1.04678	1.05295	1.06887	1.0562	0.00103	0.0788848	2.98716
CR_00120C_A	orf19.7523	MKC1	1	E11	2.10176	1.15747	1.07034	1.44319	0.250718	0.529262	0.600814
CR_03900W_A	orf19.469	HST7	1	E12	0.928634	1.19248	1.12123	1.08078	0.363419	0.112072	0.439592
C1_06090C	orf19.2436	SKY1	1	F1	1.42824	1.5379	1.29134	1.41916	0.004191	0.505037	2.37768
C1_10210C	orf19.4890	CLA4	1	F2	0.574237	0.498324	0.526347	0.53297	3e-05	-0.907875	4.52288
C1_13470W_A	orf19.4979	KNS1	1	F3	0.937856	1.09472	1.02788	1.02015	0.680061	0.0287837	0.167452
C2_03940C_A	orf19.829	SCH9	1	F4	1.13355	1.25614	1.05623	1.14864	0.06303	0.199926	1.20045
C2_04980C_A	orf19.3530	CKA2	1	F5	1.4386	1.42395	1.28781	1.38345	0.001333	0.468275	2.87517
C2_09230C_A	orf19.4084	KIS1	1	F6	0.992437	0.9345	0.982214	0.969717	0.164742	-0.0443643	0.783196
C3_05420W	orf19.6980	RTK1	1	F7	1.03966	0.974632	0.980186	0.998161	0.934094	-0.00265627	0.0296094
C4_06260W	orf19.2910	PGA43	1	F8	1.22114	1.06541	1.07107	1.11921	0.079524	0.162476	1.0995
C5_02840C	orf19.4308	HSL1	1	F9	0.405047	0.774378	0.444695	0.541373	0.01728	-0.885304	1.76246
C7_00740W_A	orf19.7044	RIM15	1	F10	0.987738	1.1398	1.17117	1.09957	0.153724	0.13694	0.813258
CR_00260W_A	orf19.7510	KIN2	1	F11	0.968582	1.03275	1.04549	1.0156	0.547774	0.0223391	0.261399
CR_05940W_A	orf19.460	CEK2	1	F12	0.795246	1.07455	1.1301	0.999966	0.999517	-4.8643e-05	0.000209815
C1_06360W	orf19.6275	YPK3	1	G1	0.991389	0.824638	1.03319	0.949739	0.474313	-0.074397	0.323935
C1_10220C	orf19.4892	TPK1	1	G2	0.962998	1.0135	1.03117	1.00255	0.906096	0.00367945	0.0428258
C1_14010W_A	orf19.7208	CSK1	1	G3	1.03573	0.984549	1.06523	1.0285	0.293759	0.0405454	0.532009
C2_04260W_A	orf19.794	SSN3	1	G4	1.02607	1.04762	1.07175	1.04848	0.021206	0.0682959	1.67354
C2_05780C_A	orf19.6889	MKK2	1	G5	1.35529	1.06646	1.02094	1.14756	0.231498	0.198571	0.635453
C2_10260C_A	orf19.1754	CMK2	1	G6	1.15486	1.08605	1.0266	1.08917	0.073851	0.123232	1.13164
C3_05740C	orf19.7355	SSN8	1	G7	0.772702	0.863367	0.673947	0.770005	0.013661	-0.37706	1.86452
C4_06480C	orf19.2886	CEK1	1	G8	1.01512	1.03274	0.978767	1.00888	0.606131	0.0127493	0.217434
C5_03150W	orf19.4347	PRR1	1	G9	2.09884	0.991022	1.06	1.38329	0.345042	0.4681	0.462128
C7_01330C_A	orf19.6913	GCN2	1	G10	1.85427	1.17548	1.13669	1.38881	0.170483	0.473852	0.768319
CR_01000C_A	orf19.3256	SLN1	1	G11	1.05275	1.1346	1.07388	1.08708	0.023747	0.120453	1.62439
CR_06000W_A	orf19.451	SOK1	1	G12	1.04955	1.03094	1.15428	1.07825	0.111352	0.108698	0.953302
C1_06780W	orf19.6232	NPR1	1	H1	1.27909	1.14669	1.07261	1.16613	0.051341	0.221728	1.28954
C2_00300C_A	orf19.2102	CKB1	1	H3	1.80705	1.57055	1.66889	1.68216	0.000573	0.750317	3.24185
C2_04270W_A	orf19.793	CAK1	1	H4	0.994475	1.05043	1.02301	1.02264	0.233413	0.0322966	0.631875
C2_06600W_A	orf19.35	SKY2	1	H5	1.22913	1.04049	1.00894	1.09285	0.248212	0.128101	0.605177
C2_10530C_A	orf19.5325	KIN3	1	H6	1.01265	0.917249	0.924519	0.951474	0.188934	-0.0717638	0.72369
C3_06070C	orf19.7388	PBS2	1	H7	0.282538	0.202195	0.341095	0.275276	5.6e-05	-1.86105	4.25181
C5_01320W	orf19.1936	SNF1	1	H8	0.43075	0.46613	0.530608	0.475829	5.7e-05	-1.07148	4.24413
C5_04060C_A	orf19.1283	MEC1	1	H9	0.11044	0.0782473	0.123783	0.104157	1e-06	-3.26317	6
C7_02220C_A	orf19.6492	(Sc) SAT4	1	H10	1.01771	1.0665	1.10612	1.06344	0.068119	0.0887432	1.16673
CR_02040W_A	orf19.2605	PRK1	1	H11	1.26406	1.04958	1.03874	1.11746	0.184695	0.160222	0.733545
CR_06040W_A	orf19.3854	SAT4	2	A1	0.613768	0.778915	0.914574	0.769086	0.056687	-0.378784	1.24652
CR_07090W_A	orf19.1814	STT4	2	B1	0.665408	0.925086	0.12942	0.573305	0.142635	-0.802625	0.845774
CR_08860W_A	orf19.7281	PDK2	2	C1	0.712899	0.875822	0.958959	0.849226	0.10526	-0.235779	0.977737
CR_10660W_A	orf19.7652	CKA1	2	D1	0.700797	1.01989	0.905669	0.875453	0.253013	-0.191898	0.596857

## Sheet: pH 9
					Normalized to 30°C
Systematic Gene Name	orf	Gene name	Library plate	Location in plate	pH9			Average	p-value	log2(average)	-log10(p-value)
C1_02120C	orf19.3669	SHA3	1	A1	1.04489	1.1044	1.11268	1.08732	0.014972	0.120782	1.82472
C1_07640C	orf19.2781	RCK2	1	A2	1.00062	1.07199	1.05658	1.04306	0.118095	0.0608264	0.927768
C1_10780C_A	orf19.2341	HNT1	1	A3	1.07184	1.03424	1.03525	1.04711	0.018899	0.066412	1.72356
C2_03320W_A	orf19.896	CHK1	1	A4	1.01655	1.00735	1.06172	1.02854	0.163854	0.0406012	0.785543
C2_04280W_A	orf19.792	RIM11, RIM111	1	A5	1.07961	1.1873	1.09207	1.11966	0.024478	0.163059	1.61122
C2_07130C_A	orf19.2268	RCK2	1	A6	1.0648	1.01491	0.97384	1.01785	0.535076	0.025526	0.271585
C2_10750C_A	orf19.5357	AKL1	1	A7	0.991461	1.09713	1.13653	1.07504	0.158059	0.104389	0.801181
C3_06620W	orf19.7451	FUN31	1	A8	0.9599	1.03772	1.02093	1.00619	0.807052	0.00889665	0.0930985
C5_01490C	orf19.4144	MCP2	1	A9	0.965089	0.981084	1.03244	0.992871	0.74301	-0.0103221	0.129005
C5_05090W_A	orf19.4001	MSS2	1	A10	0.880642	1.1569	0.974532	1.00403	0.963033	0.00579694	0.0163588
C7_02800W_A	orf19.5181	NIK1	1	A11	1.28542	0.930233	0.984123	1.06659	0.579441	0.093009	0.236991
CR_02210W_A	orf19.3751	FRK1	1	A12	1.3628	2.46486	2.58061	2.13609	0.042924	1.09497	1.3673
C1_03450C	orf19.3047	SIP3	1	B1	1.65464	1.1401	1.13457	1.30977	0.146828	0.389316	0.833191
C1_07970C	orf19.5068	IRE1	1	B2	0.188679	0.114754	0.208388	0.170607	8e-06	-2.55125	5.09691
C1_10950C_A	orf19.2320	RIO1	1	B3	1.16315	1.13368	1.09219	1.12967	0.003248	0.175906	2.48838
C2_03330C_A	orf19.895	HOG1	1	B4	0.0477759	0.0256154	0.0277397	0.0337103	1e-06	-4.89066	6
C2_04290W_A	orf19.791	RIM111	1	B5	1.10306	1.15602	1.18921	1.14943	0.003978	0.20092	2.40034
C2_07210C_A	orf19.2277	TPK2	1	B6	1.60972	1.06968	1.14034	1.27325	0.182181	0.348513	0.739497
C3_00550C_A	orf19.2277	HRK1	1	B7	1.01695	1.01854	1.02378	1.01976	0.000663	0.0282286	3.17849
C4_03120C	orf19.2678	BUB1	1	B8	1.11755	1.04361	1.02628	1.06248	0.08939	0.0874381	1.04871
C5_02340C	orf19.4242	CST20	1	B9	1.25288	1.02524	1.05843	1.11218	0.189381	0.153393	0.722664
C6_00350W_A	orf19.1196	PKH3	1	B10	1.07742	1.03528	0.991168	1.03462	0.236415	0.0491057	0.626325
C7_02990W_A	orf19.5162	BCK1	1	B11	1.22535	1.11862	1.1899	1.17796	0.00477	0.236289	2.32148
CR_02250C_A	orf19.3744	CEX1	1	B12	0.989909	1.05385	1.06384	1.03587	0.196393	0.0508381	0.706874
C1_03470C	orf19.3049	SPS1	1	C1	1.36911	1.08195	1.02851	1.15986	0.205255	0.213946	0.687706
C1_08540C	orf19.399	YPK1	1	C2	1.21463	1.05052	1.03102	1.09872	0.16528	0.135828	0.78178
C2_03760C_A	orf19.846	NNK1	1	C4	1.21173	1.06168	1.08886	1.12076	0.058959	0.164474	1.22945
C2_04360W_A	orf19.4518	YPL150W	1	C5	1.14483	1.02579	1.10503	1.09188	0.058388	0.126819	1.23368
C2_07530C_A	orf19.1874	MEK1	1	C6	1.12763	1.04475	1.08779	1.08672	0.022204	0.119982	1.65357
C3_02260C	orf19.1619	CTK1	1	C7	1.139	1.00235	1.18602	1.10912	0.118541	0.149418	0.926131
C4_04450C	orf19.3841	ATG1	1	C8	1.10011	1.02168	1.11319	1.07833	0.051799	0.108797	1.28568
C5_02440C	orf19.4252	BUD32	1	C9	0.0595054	0.026098	0.0406447	0.0420827	1e-06	-4.57063	6
C7_03340C_A	orf19.1341	PRR2	1	C11	1.37726	1.18132	1.22145	1.26001	0.012165	0.333435	1.91489
CR_02460W_A	orf19.3720	BCY1	1	C12	1.1273	0.970081	1.11388	1.07042	0.234147	0.0981746	0.630511
C1_04780C	orf19.764	SCY1	1	D1	1.43312	1.02749	1.10613	1.18891	0.202891	0.249645	0.692737
C1_10000C	orf19.4866	CPP1	1	D2	1.01899	1.18524	1.26554	1.15659	0.097212	0.209879	1.01228
C1_12120W_A	orf19.5253	YAK1	1	D3	1.23237	1.3084	1.10585	1.21554	0.021819	0.281593	1.66117
C2_03770C_A	orf19.844	STE11	1	D4	1.22996	1.24498	1.10433	1.19309	0.012364	0.254704	1.90784
C2_04760W_A	orf19.191	KIC1	1	D5	2.40517	1.16854	1.16625	1.57999	0.232523	0.659914	0.633534
C2_08270C_A	orf19.2222	YCK22	1	D6	1.30586	1.15902	1.07453	1.1798	0.056414	0.238547	1.24861
C3_03810W	orf19.6936	RAD53	1	D7	2.56338	1.76336	1.14976	1.8255	0.113864	0.868291	0.943614
C4_04460C	orf19.3840	SAK1	1	D8	0.673979	0.529634	0.673102	0.625572	0.001455	-0.676753	2.83714
C5_02560C	orf19.4269	MCP2-2	1	D9	1.27234	1.20824	1.03402	1.17153	0.073649	0.228396	1.13283
C6_02190C_A	orf19.3459	MCK1	1	D10	1.11886	1.09989	1.1384	1.11905	0.00043	0.162272	3.36653
C7_04110W_A	orf19.7164	ENV7	1	D11	1.05399	1.10214	1.25494	1.13702	0.086479	0.18526	1.06309
CR_03290C_A	orf19.2395	IME2	1	D12	1.01957	1.19786	1.28878	1.16873	0.099698	0.224947	1.00131
C1_05370C	orf19.428	IKS1	1	E1	1.09488	1.42555	1.68273	1.40105	0.077892	0.486511	1.10851
C1_10010C	orf19.4867	SWE1	1	E2	1.5319	1.40135	1.57029	1.50118	0.000608	0.586095	3.2161
C1_12410C_A	orf19.5224	PKH2	1	E3	1.02486	1.02916	1.10658	1.05353	0.113769	0.0752364	0.943976
C2_03900C_A	orf19.835	IES1	1	E4	2.09022	1.10351	1.33867	1.5108	0.161174	0.595314	0.792705
C2_04930C_A	orf19.3523	CRK1	1	E5	1.80638	1.60778	1.81667	1.74361	0.000397	0.802076	3.40121
C2_08860W_A	orf19.223	FPK1	1	E6	1.25515	1.06949	1.15613	1.16026	0.040442	0.214446	1.39317
C3_04550C	orf19.5911	CMK1	1	E7	1.23825	1.03391	1.06814	1.11343	0.147095	0.155013	0.832402
C4_05030C	orf19.3775	SSK2	1	E8	0.0561526	0.026145	0.0270319	0.0364432	1e-06	-4.77821	6
C5_02760W	orf19.4297	CKB2	1	E9	1.26573	1.02307	1.1751	1.15463	0.094236	0.207433	1.02578
C6_03010W_A	orf19.5580	TEL1	1	E10	1.2755	1.02917	1.22966	1.17811	0.078063	0.236474	1.10755
CR_00120C_A	orf19.7523	MKC1	1	E11	2.29648	1.10985	1.11264	1.50633	0.269235	0.591034	0.569868
CR_03900W_A	orf19.469	HST7	1	E12	0.989846	1.11723	1.15373	1.08694	0.155163	0.120266	0.809212
C1_06090C	orf19.2436	SKY1	1	F1	1.15677	1.08117	1.16191	1.13329	0.006939	0.180511	2.1587
C1_10210C	orf19.4890	CLA4	1	F2	0.612203	0.33352	0.31018	0.418634	0.003901	-1.25624	2.40882
C1_13470W_A	orf19.4979	KNS1	1	F3	1.09409	1.0373	1.09602	1.0758	0.017016	0.105412	1.76914
C2_03940C_A	orf19.829	SCH9	1	F4	1.07694	1.03563	1.00552	1.03936	0.130156	0.0556997	0.885536
C2_04980C_A	orf19.3530	CKA2	1	F5	0.78125	0.726124	0.74917	0.752182	0.000102	-0.410847	3.9914
C2_09230C_A	orf19.4084	KIS1	1	F6	0.943645	0.893206	0.988884	0.941912	0.10341	-0.0863365	0.985437
C3_05420W	orf19.6980	RTK1	1	F7	1.11822	1.06736	1.01449	1.06669	0.089814	0.0931412	1.04666
C4_06260W	orf19.2910	PGA43	1	F8	1.29493	1.15689	1.15556	1.20246	0.011869	0.26599	1.92559
C5_02840C	orf19.4308	HSL1	1	F9	0.357571	0.321577	0.236268	0.305138	4.2e-05	-1.71246	4.37675
C7_00740W_A	orf19.7044	RIM15	1	F10	1.1499	0.998677	1.15197	1.10018	0.119587	0.137742	0.922316
CR_00260W_A	orf19.7510	KIN2	1	F11	1.79354	1.30792	1.53136	1.54427	0.017864	0.626926	1.74802
CR_05940W_A	orf19.460	CEK2	1	F12	0.978708	1.00386	1.21336	1.06531	0.429395	0.0912714	0.367143
C1_06360W	orf19.6275	YPK3	1	G1	0.988698	0.999454	1.06367	1.01727	0.500898	0.0247085	0.300251
C1_10220C	orf19.4892	TPK1	1	G2	0.959548	0.772393	0.897453	0.876465	0.08813	-0.190232	1.05488
C1_14010W_A	orf19.7208	CSK1	1	G3	1.10042	1.02728	1.07961	1.0691	0.03361	0.0964035	1.47353
C2_04260W_A	orf19.794	SSN3	1	G4	1.16638	1.07929	1.15941	1.13503	0.008443	0.182726	2.0735
C2_05780C_A	orf19.6889	MKK2	1	G5	1.36885	1.09782	1.03724	1.16797	0.174887	0.224008	0.757242
C2_10260C_A	orf19.1754	CMK2	1	G6	1.2819	1.07198	1.1594	1.1711	0.048283	0.227859	1.31621
C3_05740C	orf19.7355	SSN8	1	G7	1.60688	1.31265	1.29641	1.40532	0.015898	0.490894	1.79866
C4_06480C	orf19.2886	CEK1	1	G8	0.987902	1.05893	1.02627	1.02437	0.300716	0.0347324	0.521843
C5_03150W	orf19.4347	PRR1	1	G9	2.10778	1.07278	1.11861	1.43306	0.268887	0.519097	0.57043
C7_01330C_A	orf19.6913	GCN2	1	G10	1.88774	1.14878	1.12503	1.38718	0.196901	0.47216	0.705752
CR_01000C_A	orf19.3256	SLN1	1	G11	1.55963	1.25461	1.28754	1.36726	0.019111	0.45129	1.71872
CR_06000W_A	orf19.451	SOK1	1	G12	0.797297	0.882873	0.872251	0.850807	0.005201	-0.233096	2.28391
C1_06780W	orf19.6232	NPR1	1	H1	1.0554	1.045	0.956292	1.0189	0.580191	0.0270104	0.236429
C2_00300C_A	orf19.2102	CKB1	1	H3	1.86913	2.19836	2.06778	2.04509	0.0004	1.03216	3.39794
C2_04270W_A	orf19.793	CAK1	1	H4	0.993142	1.0432	1.07793	1.03809	0.196873	0.0539333	0.705814
C2_06600W_A	orf19.35	SKY2	1	H5	1.14909	1.25915	1.18365	1.1973	0.003719	0.259784	2.42957
C2_10530C_A	orf19.5325	KIN3	1	H6	0.537804	0.565837	0.627843	0.577162	9.1e-05	-0.792953	4.04096
C3_06070C	orf19.7388	PBS2	1	H7	0.0392206	0.0343484	0.0220896	0.0318862	1e-06	-4.97092	6
C5_01320W	orf19.1936	SNF1	1	H8	0.49362	0.504327	0.618449	0.538798	0.000321	-0.892182	3.49349
C5_04060C_A	orf19.1283	MEC1	1	H9	0.216566	0.158842	0.0910987	0.155502	2e-05	-2.68499	4.69897
C7_02220C_A	orf19.6492	(Sc) SAT4	1	H10	1.0445	1.05496	1.16772	1.08906	0.086809	0.123088	1.06144
CR_02040W_A	orf19.2605	PRK1	1	H11	1.03815	0.729805	0.777532	0.848496	0.189104	-0.237019	0.723299
CR_06040W_A	orf19.3854	SAT4	2	A1	0.640993	0.550519	0.765336	0.652283	0.005044	-0.616431	2.29722
CR_07090W_A	orf19.1814	STT4	2	B1	0.412148	0.58896	0.492221	0.497776	0.000602	-1.00643	3.2204
CR_08860W_A	orf19.7281	PDK2	2	C1	0.673756	0.714532	0.948367	0.778885	0.061038	-0.360518	1.2144
CR_10660W_A	orf19.7652	CKA1	2	D1	0.909025	0.6842	0.89098	0.828069	0.075669	-0.272178	1.12108

## Sheet: NaCl
					Normalized to 30°C
Systematic Gene Name	orf	Gene name	Library plate	Location in plate	NaCl			Average	p-value	log2(average)	-log10(p-value)
C1_02120C	orf19.3669	SHA3	1	A1	0.829877	0.932916	1.00304	0.921946	0.195391	-0.117247	0.709095
C1_07640C	orf19.2781	RCK2	1	A2	0.808278	0.904825	1.02149	0.911532	0.224539	-0.133636	0.648708
C1_10780C_A	orf19.2341	HNT1	1	A3	0.973392	1.00564	0.899854	0.95963	0.266418	-0.05945	0.574436
C2_03320W_A	orf19.896	CHK1	1	A4	0.851701	1.0042	1.03749	0.964465	0.56809	-0.0521988	0.245583
C2_04280W_A	orf19.792	RIM11, RIM111	1	A5	0.549015	0.534609	0.593733	0.559119	1.6e-05	-0.838772	4.79588
C2_07130C_A	orf19.2268	RCK2	1	A6	0.913804	0.992142	0.941132	0.949026	0.090348	-0.0754808	1.04408
C2_10750C_A	orf19.5357	AKL1	1	A7	0.953483	1.00618	1.05455	1.00474	0.878944	0.00681964	0.0560388
C3_06620W	orf19.7451	FUN31	1	A8	0.814764	0.856607	0.864139	0.84517	0.000542	-0.242687	3.266
C5_01490C	orf19.4144	MCP2	1	A9	0.949737	0.96197	0.955672	0.955793	0.00024	-0.0652294	3.61979
C5_05090W_A	orf19.4001	MSS2	1	A10	0.87169	1.10047	0.968603	0.980254	0.780818	-0.0287719	0.10745
C7_02800W_A	orf19.5181	NIK1	1	A11	1.48276	1.11036	1.23307	1.2754	0.065787	0.350948	1.18186
CR_02210W_A	orf19.3751	FRK1	1	A12	2.75462	3.23181	3.12334	3.03659	0.000147	1.60245	3.83268
C1_03450C	orf19.3047	SIP3	1	B1	1.34536	0.92387	1.01358	1.09427	0.502771	0.129967	0.29863
C1_07970C	orf19.5068	IRE1	1	B2	1.2119	1.00874	1.03128	1.08398	0.261628	0.116333	0.582316
C1_10950C_A	orf19.2320	RIO1	1	B3	0.958938	0.984884	0.909839	0.95122	0.090986	-0.0721486	1.04103
C2_03330C_A	orf19.895	HOG1	1	B4	0.00564839	0.0246148	0.00445205	0.0115717	1e-06	-6.43325	6
C2_04290W_A	orf19.791	RIM111	1	B5	0.456607	0.599332	0.540471	0.532137	0.00035	-0.910131	3.45593
C2_07210C_A	orf19.2277	TPK2	1	B6	1.20949	0.905085	0.988076	1.03422	0.72545	0.0485411	0.139393
C3_00550C_A	orf19.2277	HRK1	1	B7	0.544271	0.586823	0.540926	0.55734	7e-06	-0.84337	5.1549
C4_03120C	orf19.2678	BUB1	1	B8	1.24152	1.01591	1.05682	1.10475	0.205744	0.143718	0.686673
C5_02340C	orf19.4242	CST20	1	B9	1.03895	0.869152	0.907685	0.938596	0.297981	-0.0914241	0.525811
C6_00350W_A	orf19.1196	PKH3	1	B10	0.958518	0.913163	0.89777	0.92315	0.013504	-0.115362	1.86954
C7_02990W_A	orf19.5162	BCK1	1	B11	0.999382	0.95016	1.0439	0.997814	0.940029	-0.00315704	0.0268587
CR_02250C_A	orf19.3744	CEX1	1	B12	0.724171	0.969322	0.904834	0.866109	0.141979	-0.207379	0.847776
C1_03470C	orf19.3049	SPS1	1	C1	0.973945	1.03129	0.990249	0.998495	0.932774	-0.00217322	0.0302236
C1_08540C	orf19.399	YPK1	1	C2	1.15459	1.03064	0.943039	1.04276	0.52466	0.0604017	0.280122
C2_03760C_A	orf19.846	NNK1	1	C4	1.07291	0.999325	1.02604	1.03276	0.202745	0.0465037	0.69305
C2_04360W_A	orf19.4518	YPL150W	1	C5	0.979622	0.975394	1.02877	0.994596	0.768511	-0.00781702	0.11435
C2_07530C_A	orf19.1874	MEK1	1	C6	1.10854	0.982759	1.03931	1.04354	0.29716	0.0614807	0.52701
C3_02260C	orf19.1619	CTK1	1	C7	0.859625	0.754923	0.929011	0.847853	0.039661	-0.238114	1.40164
C4_04450C	orf19.3841	ATG1	1	C8	0.887088	0.982885	1.02702	0.965664	0.452486	-0.050407	0.344395
C5_02440C	orf19.4252	BUD32	1	C9	0.00618238	0.00763845	0.0231254	0.0123154	1e-06	-6.34339	6
C7_03340C_A	orf19.1341	PRR2	1	C11	1.25552	1.06421	1.05559	1.12511	0.127665	0.170063	0.893928
CR_02460W_A	orf19.3720	BCY1	1	C12	0.970674	1.15247	1.07935	1.0675	0.270163	0.0942357	0.568374
C1_04780C	orf19.764	SCY1	1	D1	1.07463	0.718278	0.804967	0.865959	0.279633	-0.207629	0.553412
C1_10000C	orf19.4866	CPP1	1	D2	1.02664	1.01179	1.26916	1.10253	0.2865	0.140818	0.542875
C1_12120W_A	orf19.5253	YAK1	1	D3	1.09516	1.15151	1.11403	1.12023	0.001906	0.163797	2.71988
C2_03770C_A	orf19.844	STE11	1	D4	1.07218	1.13485	1.08996	1.099	0.006052	0.136188	2.2181
C2_04760W_A	orf19.191	KIC1	1	D5	0.12931	0.58427	1.36298	0.692186	0.440975	-0.530768	0.355586
C2_08270C_A	orf19.2222	YCK22	1	D6	1.06008	1.05857	0.895099	1.00459	0.937081	0.00660085	0.0282229
C3_03810W	orf19.6936	RAD53	1	D7	0.605634	1.21374	1.06149	0.96029	0.838474	-0.0584584	0.0765104
C4_04460C	orf19.3840	SAK1	1	D8	0.0146252	0.0959052	0.0123552	0.0409619	4e-06	-4.60957	5.39794
C5_02560C	orf19.4269	MCP2-2	1	D9	1.22292	1.01291	1.00899	1.08161	0.312448	0.113175	0.505222
C6_02190C_A	orf19.3459	MCK1	1	D10	1.05053	0.983047	0.974233	1.0026	0.920316	0.00375043	0.036063
C7_04110W_A	orf19.7164	ENV7	1	D11	1.00482	1.02959	1.27608	1.10349	0.298025	0.142079	0.525747
CR_03290C_A	orf19.2395	IME2	1	D12	0.771814	1.15879	1.09786	1.00949	0.940773	0.0136215	0.0265152
C1_05370C	orf19.428	IKS1	1	E1	0.679351	0.809645	1.25696	0.915319	0.653669	-0.127654	0.184642
C1_10010C	orf19.4867	SWE1	1	E2	1.14068	0.910624	1.22341	1.09157	0.383236	0.12641	0.416534
C1_12410C_A	orf19.5224	PKH2	1	E3	0.88599	1.03159	1.10685	1.00814	0.906187	0.0117009	0.0427822
C2_03900C_A	orf19.835	IES1	1	E4	1.02612	0.627869	0.792271	0.815419	0.185383	-0.294387	0.73193
C2_04930C_A	orf19.3523	CRK1	1	E5	0.345927	0.50368	0.469537	0.439715	0.000306	-1.18536	3.51428
C2_08860W_A	orf19.223	FPK1	1	E6	1.30994	1.14064	1.09957	1.18338	0.046448	0.242918	1.33303
C3_04550C	orf19.5911	CMK1	1	E7	1.09694	0.987635	1.00002	1.0282	0.460721	0.0401216	0.336562
C4_05030C	orf19.3775	SSK2	1	E8	0.00671682	0.015458	0.00416291	0.00877925	1e-06	-6.83169	6
C5_02760W	orf19.4297	CKB2	1	E9	1.11009	0.865672	1.05726	1.011	0.889059	0.0157895	0.0510694
C6_03010W_A	orf19.5580	TEL1	1	E10	1.11176	0.928652	1.01541	1.01861	0.742348	0.0265993	0.129392
CR_00120C_A	orf19.7523	MKC1	1	E11	2.03141	0.992692	1.05453	1.35954	0.345391	0.443123	0.461689
CR_03900W_A	orf19.469	HST7	1	E12	0.64926	1.00715	1.03297	0.896461	0.450255	-0.157687	0.346541
C1_06090C	orf19.2436	SKY1	1	F1	0.905476	1.15746	0.992913	1.01862	0.813296	0.0266094	0.0897514
C1_10210C	orf19.4890	CLA4	1	F2	0.859661	0.636872	0.976647	0.824393	0.15284	-0.278596	0.815763
C1_13470W_A	orf19.4979	KNS1	1	F3	1.02123	1.0017	1.05752	1.02681	0.176518	0.0381752	0.753211
C2_03940C_A	orf19.829	SCH9	1	F4	1.23056	1.24916	1.09083	1.19018	0.019025	0.251183	1.72068
C2_04980C_A	orf19.3530	CKA2	1	F5	0.100329	0.133906	0.116027	0.116754	1e-06	-3.09846	6
C2_09230C_A	orf19.4084	KIS1	1	F6	0.0341547	0.0718063	0.0448644	0.0502751	1e-06	-4.31401	6
C3_05420W	orf19.6980	RTK1	1	F7	0.996934	0.892987	0.877739	0.922553	0.107373	-0.116296	0.969105
C4_06260W	orf19.2910	PGA43	1	F8	1.19568	1.03559	1.0478	1.09302	0.144869	0.128323	0.839025
C5_02840C	orf19.4308	HSL1	1	F9	0.246792	0.220954	0.223476	0.230408	1e-06	-2.11774	6
C7_00740W_A	orf19.7044	RIM15	1	F10	0.784284	0.748622	0.909175	0.814027	0.018784	-0.296851	1.72621
CR_00260W_A	orf19.7510	KIN2	1	F11	1.16427	1.10215	1.23949	1.16864	0.013168	0.224828	1.88048
CR_05940W_A	orf19.460	CEK2	1	F12	0.706363	1.04713	1.12776	0.960417	0.774589	-0.0582673	0.110929
C1_06360W	orf19.6275	YPK3	1	G1	0.855579	1.12101	1.04507	1.00722	0.931379	0.0103747	0.0308736
C1_10220C	orf19.4892	TPK1	1	G2	1.33302	0.935583	0.854055	1.04089	0.79588	0.0578119	0.0991524
C1_14010W_A	orf19.7208	CSK1	1	G3	1.05838	0.977064	0.985441	1.00696	0.800709	0.010011	0.0965253
C2_04260W_A	orf19.794	SSN3	1	G4	0.935445	0.801094	0.872781	0.869773	0.028393	-0.201289	1.54679
C2_05780C_A	orf19.6889	MKK2	1	G5	1.2394	0.977847	1.01379	1.07701	0.400164	0.107037	0.397762
C2_10260C_A	orf19.1754	CMK2	1	G6	1.27904	1.04241	0.97827	1.09991	0.336001	0.137381	0.473659
C3_05740C	orf19.7355	SSN8	1	G7	0.239707	0.296968	0.28546	0.274045	2e-06	-1.86752	5.69897
C4_06480C	orf19.2886	CEK1	1	G8	1.00076	0.949253	0.973781	0.974597	0.163281	-0.0371227	0.787064
C5_03150W	orf19.4347	PRR1	1	G9	1.77013	0.922636	0.916198	1.20299	0.513707	0.26662	0.289285
C7_01330C_A	orf19.6913	GCN2	1	G10	1.80021	1.07387	1.01701	1.29703	0.304042	0.37521	0.517066
CR_01000C_A	orf19.3256	SLN1	1	G11	1.1078	1.02642	1.00669	1.04697	0.20367	0.0662202	0.691073
CR_06000W_A	orf19.451	SOK1	1	G12	1.43594	2.14033	1.72353	1.7666	0.019967	0.820973	1.69969
C1_06780W	orf19.6232	NPR1	1	H1	1.57687	0.994807	0.599366	1.05701	0.850579	0.0799948	0.0702853
C2_00300C_A	orf19.2102	CKB1	1	H3	1.74161	2.27403	1.249	1.75488	0.063271	0.811372	1.1988
C2_04270W_A	orf19.793	CAK1	1	H4	0.997714	1.05684	0.998785	1.01778	0.414198	0.0254259	0.382792
C2_06600W_A	orf19.35	SKY2	1	H5	1.23119	1.44507	1.19663	1.29096	0.020048	0.368448	1.69793
C2_10530C_A	orf19.5325	KIN3	1	H6	0.421702	0.458205	0.466608	0.448839	2e-06	-1.15573	5.69897
C3_06070C	orf19.7388	PBS2	1	H7	0.0129903	0.0421388	0.0114627	0.0221973	1e-06	-5.49348	6
C5_01320W	orf19.1936	SNF1	1	H8	0.00622471	0.0143241	0.00784067	0.00946316	1e-06	-6.72346	6
C5_04060C_A	orf19.1283	MEC1	1	H9	0.0465919	0.0179969	0.0340751	0.032888	1e-06	-4.9263	6
C7_02220C_A	orf19.6492	(Sc) SAT4	1	H10	0.594233	1.18819	1.20405	0.995492	0.983186	-0.00651844	0.00736431
CR_02040W_A	orf19.2605	PRK1	1	H11	2.46084	0.16156	0.375263	0.999222	0.999216	-0.00112279	0.00034062
CR_06040W_A	orf19.3854	SAT4	2	A1	0.0335731	0.0283667	0.0349938	0.0323112	1e-06	-4.95182	6
CR_07090W_A	orf19.1814	STT4	2	B1	0.0449554	0.130113	0.0709571	0.0820086	3e-06	-3.60808	5.52288
CR_08860W_A	orf19.7281	PDK2	2	C1	0.944213	0.898998	1.33826	1.06049	0.686917	0.0847321	0.163096
CR_10660W_A	orf19.7652	CKA1	2	D1	1.11163	1.17311	1.37434	1.21969	0.05037	0.286519	1.29783

## Sheet: Sorbitol
					Normalized to 30°C
Systematic Gene Name	orf	Gene name	Library plate	Location in plate	Sorbitol			Average	p-value	log2(average)	-log10(p-value)
C1_02120C	orf19.3669	SHA3	1	A1	0.999212	1.05824	1.03346	1.0303	0.151224	0.0430707	0.820379
C1_07640C	orf19.2781	RCK2	1	A2	0.851524	1.03374	1.05478	0.980012	0.772115	-0.029128	0.112318
C1_10780C_A	orf19.2341	HNT1	1	A3	1.01197	0.975922	0.883653	0.957183	0.325248	-0.0631338	0.487785
C2_03320W_A	orf19.896	CHK1	1	A4	1.00975	1.06178	1.02365	1.03173	0.110888	0.0450589	0.955115
C2_04280W_A	orf19.792	RIM11, RIM111	1	A5	0.928435	1.0967	1.05977	1.0283	0.609023	0.0402636	0.215366
C2_07130C_A	orf19.2268	RCK2	1	A6	1.25427	1.16522	1.01818	1.14589	0.101396	0.19647	0.993979
C2_10750C_A	orf19.5357	AKL1	1	A7	0.914607	1.04838	1.06698	1.00999	0.845151	0.0143403	0.0730657
C3_06620W	orf19.7451	FUN31	1	A8	0.883573	0.972151	0.933162	0.929628	0.051726	-0.105274	1.28629
C5_01490C	orf19.4144	MCP2	1	A9	1.03912	1.0136	0.932041	0.994918	0.88219	-0.00735077	0.0544379
C5_05090W_A	orf19.4001	MSS2	1	A10	1.442	1.6242	1.80342	1.62321	0.003946	0.698847	2.40384
C7_02800W_A	orf19.5181	NIK1	1	A11	1.65142	1.25581	1.34831	1.41852	0.024831	0.504382	1.60501
CR_02210W_A	orf19.3751	FRK1	1	A12	1.88456	7.56104	6.34724	5.26428	0.068878	2.39624	1.16192
C1_03450C	orf19.3047	SIP3	1	B1	1.566	1.18742	0.98979	1.24774	0.216666	0.319313	0.664209
C1_07970C	orf19.5068	IRE1	1	B2	0.940493	1.15109	0.995779	1.02912	0.66799	0.0414139	0.17523
C1_10950C_A	orf19.2320	RIO1	1	B3	1.03285	1.12258	0.9568	1.03741	0.4787	0.0529858	0.319937
C2_03330C_A	orf19.895	HOG1	1	B4	0.86891	0.0872524	0.755651	0.570604	0.153098	-0.809437	0.81503
C2_04290W_A	orf19.791	RIM111	1	B5	0.939103	1.10022	1.12797	1.05576	0.397226	0.0782862	0.400962
C2_07210C_A	orf19.2277	TPK2	1	B6	1.43889	1.01456	1.01188	1.15511	0.335661	0.208029	0.474099
C3_00550C_A	orf19.2277	HRK1	1	B7	0.810241	0.801688	0.806385	0.806105	1e-06	-0.310961	6
C4_03120C	orf19.2678	BUB1	1	B8	1.01306	0.991449	0.946288	0.983599	0.451395	-0.0238573	0.345443
C5_02340C	orf19.4242	CST20	1	B9	1.19416	1.03381	1.06202	1.09666	0.122229	0.133122	0.912826
C6_00350W_A	orf19.1196	PKH3	1	B10	1.02063	0.920558	1.01303	0.984738	0.659573	-0.0221877	0.180737
C7_02990W_A	orf19.5162	BCK1	1	B11	1.24328	1.058	1.20162	1.16763	0.040462	0.223587	1.39295
CR_02250C_A	orf19.3744	CEX1	1	B12	0.963719	1.01545	0.818741	0.932637	0.316124	-0.100613	0.500143
C1_03470C	orf19.3049	SPS1	1	C1	1.21712	1.14666	0.995628	1.1198	0.140661	0.163244	0.851826
C1_08540C	orf19.399	YPK1	1	C2	1.15168	1.07791	0.970827	1.0668	0.272291	0.0932945	0.564967
C2_03760C_A	orf19.846	NNK1	1	C4	1.15435	0.124493	0.67266	0.6505	0.305218	-0.620379	0.51539
C2_04360W_A	orf19.4518	YPL150W	1	C5	0.998059	1.02736	1.03578	1.0204	0.148265	0.0291335	0.828961
C2_07530C_A	orf19.1874	MEK1	1	C6	1.07293	1.06432	1.06991	1.06905	1.1e-05	0.096331	4.95861
C3_02260C	orf19.1619	CTK1	1	C7	1.11721	0.95655	1.1581	1.07729	0.277531	0.107402	0.556688
C4_04450C	orf19.3841	ATG1	1	C8	1.04437	1.09516	1.14662	1.09538	0.031867	0.131436	1.49666
C5_02440C	orf19.4252	BUD32	1	C9	0.00695518	0.024825	0.00210231	0.0112941	1e-06	-6.46828	6
C7_03340C_A	orf19.1341	PRR2	1	C11	0.984733	0.167759	0.11452	0.422337	0.109523	-1.24353	0.960495
CR_02460W_A	orf19.3720	BCY1	1	C12	1.02643	0.964135	1.09313	1.0279	0.495947	0.0396938	0.304565
C1_04780C	orf19.764	SCY1	1	D1	1.42348	1.13788	1.30646	1.28927	0.025122	0.36656	1.59995
C1_10000C	orf19.4866	CPP1	1	D2	0.978293	1.1336	1.14037	1.08409	0.187327	0.116479	0.7274
C1_12120W_A	orf19.5253	YAK1	1	D3	1.13859	1.14693	0.92489	1.07014	0.389068	0.0977958	0.409974
C2_03770C_A	orf19.844	STE11	1	D4	1.24529	1.12726	1.0502	1.14092	0.067904	0.190193	1.1681
C2_04760W_A	orf19.191	KIC1	1	D5	0.396552	28.5169	1.18665	10.0334	0.38382	3.32673	0.415872
C2_08270C_A	orf19.2222	YCK22	1	D6	1.11655	1.10821	0.406518	0.877091	0.628948	-0.189201	0.201385
C3_03810W	orf19.6936	RAD53	1	D7	12.7817	0.89313	1.01051	4.89511	0.379197	2.29134	0.421135
C4_04460C	orf19.3840	SAK1	1	D8	0.192566	0.0377155	0.539897	0.256726	0.007459	-1.9617	2.12732
C5_02560C	orf19.4269	MCP2-2	1	D9	1.11319	1.13378	0.469408	0.905458	0.687065	-0.14328	0.163002
C6_02190C_A	orf19.3459	MCK1	1	D10	0.984841	1.05086	1.07108	1.03559	0.243689	0.0504588	0.613164
C7_04110W_A	orf19.7164	ENV7	1	D11	0.99493	1.12092	1.22222	1.11269	0.161739	0.154051	0.791185
CR_03290C_A	orf19.2395	IME2	1	D12	1.00846	1.40044	1.44887	1.28592	0.109584	0.362806	0.960253
C1_05370C	orf19.428	IKS1	1	E1	0.939625	1.15736	1.52276	1.20658	0.291428	0.270925	0.535469
C1_10010C	orf19.4867	SWE1	1	E2	1.37854	1.00885	1.26845	1.21861	0.116729	0.285242	0.932821
C1_12410C_A	orf19.5224	PKH2	1	E3	0.9394	0.781531	0.919701	0.880211	0.073428	-0.184079	1.13414
C2_03900C_A	orf19.835	IES1	1	E4	1.44255	0.79555	1.14278	1.12696	0.534231	0.172433	0.272271
C2_04930C_A	orf19.3523	CRK1	1	E5	2.14876	1.01262	2.36759	1.84299	0.115159	0.882049	0.938702
C2_08860W_A	orf19.223	FPK1	1	E6	1.35038	0.495967	1.07448	0.97361	0.921628	-0.0385848	0.0354443
C3_04550C	orf19.5911	CMK1	1	E7	1.11516	0.990826	1.09757	1.06785	0.155718	0.0947093	0.807661
C4_05030C	orf19.3775	SSK2	1	E8	0.0822139	0.026145	0.687151	0.26517	0.025534	-1.91501	1.59288
C5_02760W	orf19.4297	CKB2	1	E9	1.25271	0.947422	1.08286	1.09433	0.345644	0.130051	0.461371
C6_03010W_A	orf19.5580	TEL1	1	E10	1.01365	1.03007	1.06748	1.03706	0.08072	0.0525047	1.09302
CR_00120C_A	orf19.7523	MKC1	1	E11	2.04585	1.08911	0.969301	1.36809	0.340696	0.452161	0.467633
CR_03900W_A	orf19.469	HST7	1	E12	1.07659	1.36474	1.36076	1.26736	0.048668	0.34183	1.31276
C1_06090C	orf19.2436	SKY1	1	F1	0.87781	1.03863	1.29085	1.0691	0.59631	0.096391	0.224528
C1_10210C	orf19.4890	CLA4	1	F2	1.82305	1.18659	1.41437	1.47467	0.063344	0.560394	1.19829
C1_13470W_A	orf19.4979	KNS1	1	F3	0.738074	0.977326	0.964823	0.893408	0.242165	-0.162609	0.615889
C2_03940C_A	orf19.829	SCH9	1	F4	1.10882	1.09557	1.02419	1.07619	0.044127	0.105937	1.3553
C2_04980C_A	orf19.3530	CKA2	1	F5	1.65406	2.05003	1.20389	1.63599	0.059914	0.710164	1.22247
C2_09230C_A	orf19.4084	KIS1	1	F6	0.466211	0.401546	0.522899	0.463552	0.000107	-1.1092	3.97062
C3_05420W	orf19.6980	RTK1	1	F7	0.344702	0.589427	0.653846	0.529325	0.007494	-0.917775	2.12529
C4_06260W	orf19.2910	PGA43	1	F8	1.20519	0.978195	1.09727	1.09355	0.22667	0.129025	0.644606
C5_02840C	orf19.4308	HSL1	1	F9	0.345595	0.571577	0.309631	0.408934	0.001962	-1.29006	2.7073
C7_00740W_A	orf19.7044	RIM15	1	F10	0.883383	1.01257	1.07349	0.989816	0.864874	-0.0147683	0.0630472
CR_00260W_A	orf19.7510	KIN2	1	F11	3.18223	1.50978	1.80496	2.16565	0.086504	1.1148	1.06296
CR_05940W_A	orf19.460	CEK2	1	F12	0.960634	1.03128	1.14277	1.04489	0.444885	0.0633567	0.351752
C1_06360W	orf19.6275	YPK3	1	G1	0.700574	1.16635	0.93949	0.935471	0.656311	-0.0962358	0.18289
C1_10220C	orf19.4892	TPK1	1	G2	0.894011	0.927914	0.88807	0.903331	0.001461	-0.146673	2.83535
C1_14010W_A	orf19.7208	CSK1	1	G3	1.09575	0.889667	0.71255	0.899322	0.414548	-0.15309	0.382425
C2_04260W_A	orf19.794	SSN3	1	G4	1.0972	1.04215	1.17448	1.10461	0.052616	0.143538	1.27888
C2_05780C_A	orf19.6889	MKK2	1	G5	1.43217	0.916487	0.814578	1.05441	0.789968	0.076436	0.102391
C2_10260C_A	orf19.1754	CMK2	1	G6	1.26269	1.05546	1.16946	1.16254	0.053353	0.217279	1.27284
C3_05740C	orf19.7355	SSN8	1	G7	1.93852	0.80969	1.29922	1.34914	0.345569	0.432044	0.461465
C4_06480C	orf19.2886	CEK1	1	G8	0.808814	1.05545	0.940705	0.934991	0.413369	-0.0969762	0.383662
C5_03150W	orf19.4347	PRR1	1	G9	3.21199	0.931805	1.15366	1.76582	0.350936	0.820337	0.454772
C7_01330C_A	orf19.6913	GCN2	1	G10	1.93615	1.2605	1.14949	1.44871	0.14197	0.534769	0.847803
CR_01000C_A	orf19.3256	SLN1	1	G11	1.17339	0.510047	0.504587	0.729343	0.289812	-0.455331	0.537884
CR_06000W_A	orf19.451	SOK1	1	G12	1.33884	1.96685	1.60524	1.63698	0.024905	0.711032	1.60371
C1_06780W	orf19.6232	NPR1	1	H1	2.29363	1.48987	1.57737	1.78696	0.036527	0.837506	1.43739
C2_00300C_A	orf19.2102	CKB1	1	H3	0.27349	3.13497	0.0933333	1.16726	0.87343	0.223131	0.0587719
C2_04270W_A	orf19.793	CAK1	1	H4	0.963422	0.971476	0.98882	0.974573	0.027398	-0.0371584	1.56228
C2_06600W_A	orf19.35	SKY2	1	H5	1.46582	1.15634	1.10345	1.24187	0.099116	0.312512	1.00386
C2_10530C_A	orf19.5325	KIN3	1	H6	0.575767	0.629019	0.353912	0.519566	0.004673	-0.944622	2.3304
C3_06070C	orf19.7388	PBS2	1	H7	0.130402	0.122875	0.0573134	0.10353	3e-06	-3.27187	5.52288
C5_01320W	orf19.1936	SNF1	1	H8	0.021164	0.0080573	0.00545073	0.0115574	1e-06	-6.43505	6
C5_04060C_A	orf19.1283	MEC1	1	H9	0.0491803	0.0555556	0.04242	0.049052	1e-06	-4.34955	6
C7_02220C_A	orf19.6492	(Sc) SAT4	1	H10	0.0903724	1.05383	0.064346	0.402851	0.140538	-1.31168	0.852206
CR_02040W_A	orf19.2605	PRK1	1	H11	0.63755	0.63844	0.743221	0.67307	0.000737	-0.571171	3.13253
CR_06040W_A	orf19.3854	SAT4	2	A1	0.748625	0.66501	1.28098	0.898205	0.625624	-0.154884	0.203687
CR_07090W_A	orf19.1814	STT4	2	B1	0.555594	0.284869	0.0509194	0.297127	0.008521	-1.75085	2.06951
CR_08860W_A	orf19.7281	PDK2	2	C1	0.946987	0.15393	1.36386	0.821592	0.641553	-0.283507	0.192767
CR_10660W_A	orf19.7652	CKA1	2	D1	1.12051	0.85176	1.31581	1.09603	0.514748	0.132286	0.288405

## Sheet: SDS
					Normalized to 30°C
Systematic Gene Name	orf	Gene name	Library plate	Location in plate	SDS			Average	p-value	log2(average)	-log10(p-value)
C1_02120C	orf19.3669	SHA3	1	A1	1.12646	1.0371	0.990123	1.05123	0.269495	0.0720744	0.569449
C1_07640C	orf19.2781	RCK2	1	A2	0.838344	0.924048	0.980208	0.9142	0.10593	-0.129418	0.974981
C1_10780C_A	orf19.2341	HNT1	1	A3	0.95765	0.946764	0.968037	0.957484	0.002256	-0.0626804	2.64666
C2_03320W_A	orf19.896	CHK1	1	A4	0.99932	0.988099	1.01403	1.00048	0.952699	0.000695783	0.0210443
C2_04280W_A	orf19.792	RIM11, RIM111	1	A5	0.945783	1.03074	0.978917	0.985147	0.579714	-0.0215891	0.236786
C2_07130C_A	orf19.2268	RCK2	1	A6	1.05	1.03143	0.990724	1.02405	0.241826	0.0342891	0.616497
C2_10750C_A	orf19.5357	AKL1	1	A7	1.07967	0.979993	1.07212	1.04393	0.242247	0.0620222	0.615742
C3_06620W	orf19.7451	FUN31	1	A8	0.964357	0.961288	1.0292	0.984947	0.534043	-0.021882	0.272424
C5_01490C	orf19.4144	MCP2	1	A9	1.03975	0.907192	1.02048	0.989139	0.805964	-0.0157542	0.0936844
C5_05090W_A	orf19.4001	MSS2	1	A10	1.0547	0.99658	0.94031	0.997198	0.936533	-0.00404837	0.0284769
C7_02800W_A	orf19.5181	NIK1	1	A11	0.990654	0.949	0.959453	0.966369	0.054794	-0.0493537	1.26127
CR_02210W_A	orf19.3751	FRK1	1	A12	1.05368	0.98397	1.23112	1.08959	0.290149	0.123784	0.537379
C1_03450C	orf19.3047	SIP3	1	B1	1.19326	1.03225	0.946498	1.05734	0.472444	0.0804347	0.32565
C1_07970C	orf19.5068	IRE1	1	B2	1.03514	1.01694	0.995252	1.01578	0.242415	0.0225818	0.615441
C1_10950C_A	orf19.2320	RIO1	1	B3	0.994652	0.985829	0.97623	0.98557	0.053431	-0.0209691	1.27221
C2_03330C_A	orf19.895	HOG1	1	B4	0.973684	0.946568	0.784418	0.901557	0.171118	-0.14951	0.766704
C2_04290W_A	orf19.791	RIM111	1	B5	1.00785	0.957359	1.02537	0.99686	0.885918	-0.00453781	0.0526065
C2_07210C_A	orf19.2277	TPK2	1	B6	0.91028	0.938082	1.01598	0.954781	0.226263	-0.0667582	0.645386
C3_00550C_A	orf19.2277	HRK1	1	B7	0.992636	1.0139	0.967119	0.99122	0.55138	-0.012723	0.258549
C4_03120C	orf19.2678	BUB1	1	B8	0.997021	0.999316	0.912526	0.969621	0.347239	-0.044507	0.459372
C5_02340C	orf19.4242	CST20	1	B9	0.995923	1.01528	1.03079	1.014	0.237324	0.0200549	0.624658
C6_00350W_A	orf19.1196	PKH3	1	B10	1.0244	1.07606	1.00618	1.03555	0.164586	0.050395	0.783607
C7_02990W_A	orf19.5162	BCK1	1	B11	0.975139	0.980764	1.02464	0.993514	0.699396	-0.00938785	0.155277
CR_02250C_A	orf19.3744	CEX1	1	B12	0.902715	0.898919	0.955996	0.91921	0.01184	-0.121534	1.92665
C1_03470C	orf19.3049	SPS1	1	C1	0.944162	1.01384	0.909903	0.955967	0.223037	-0.0649672	0.651623
C1_08540C	orf19.399	YPK1	1	C2	1.03256	0.979103	0.94627	0.985979	0.606976	-0.0203712	0.216828
C2_03760C_A	orf19.846	NNK1	1	C4	1.06414	0.977037	1.08948	1.04355	0.270309	0.0615057	0.568139
C2_04360W_A	orf19.4518	YPL150W	1	C5	1.01456	0.979331	1.11613	1.03667	0.421948	0.0519588	0.374741
C2_07530C_A	orf19.1874	MEK1	1	C6	1.0665	1.10442	1.06991	1.08027	0.002686	0.111396	2.57089
C3_02260C	orf19.1619	CTK1	1	C7	1.04799	0.964255	1.11766	1.0433	0.38384	0.061156	0.41585
C4_04450C	orf19.3841	ATG1	1	C8	0.995053	0.980831	1.05976	1.01188	0.650511	0.0170408	0.186745
C5_02440C	orf19.4252	BUD32	1	C9	0.173107	0.103756	0.0742817	0.117048	7e-06	-3.09483	5.1549
C7_03340C_A	orf19.1341	PRR2	1	C11	1.00027	1.08795	1.06652	1.05158	0.122293	0.072562	0.912598
CR_02460W_A	orf19.3720	BCY1	1	C12	0.970674	1.03491	1.14942	1.05167	0.378955	0.0726756	0.421412
C1_04780C	orf19.764	SCY1	1	D1	1.04	0.929455	1.06406	1.01117	0.800316	0.0160283	0.0967385
C1_10000C	orf19.4866	CPP1	1	D2	1.14602	1.01235	1.05278	1.07038	0.150106	0.0981268	0.823602
C1_12120W_A	orf19.5253	YAK1	1	D3	1.00494	1.19806	1.04553	1.08284	0.231659	0.114825	0.635151
C2_03770C_A	orf19.844	STE11	1	D4	1.11466	1.03622	1.07874	1.07654	0.027926	0.106402	1.55399
C2_04760W_A	orf19.191	KIC1	1	D5	1.81034	1.69663	1.4555	1.65416	0.003335	0.726097	2.4769
C2_08270C_A	orf19.2222	YCK22	1	D6	1.09813	1.1148	1.0667	1.09321	0.002715	0.128568	2.56623
C3_03810W	orf19.6936	RAD53	1	D7	1.78873	1.51145	1.14322	1.48114	0.061755	0.566703	1.20933
C4_04460C	orf19.3840	SAK1	1	D8	1.14896	1.17726	1.36937	1.23186	0.028598	0.300842	1.54366
C5_02560C	orf19.4269	MCP2-2	1	D9	0.983595	1.07322	0.989591	1.01547	0.621158	0.0221455	0.206798
C6_02190C_A	orf19.3459	MCK1	1	D10	1.05823	1.09095	1.11066	1.08661	0.004797	0.11984	2.31903
C7_04110W_A	orf19.7164	ENV7	1	D11	1.01825	1.07486	1.25772	1.11694	0.180825	0.159557	0.742742
CR_03290C_A	orf19.2395	IME2	1	D12	0.928219	1.15406	0.982765	1.02168	0.765694	0.0309474	0.115945
C1_05370C	orf19.428	IKS1	1	E1	1.07436	1.36041	1.33534	1.2567	0.048475	0.329642	1.31448
C1_10010C	orf19.4867	SWE1	1	E2	1.11745	1.08094	1.14528	1.11456	0.003561	0.156469	2.44843
C1_12410C_A	orf19.5224	PKH2	1	E3	0.994304	1.1045	1.08994	1.06291	0.142838	0.0880257	0.845156
C2_03900C_A	orf19.835	IES1	1	E4	0.846154	0.937471	1.22147	1.0017	0.988599	0.00244921	0.00497983
C2_04930C_A	orf19.3523	CRK1	1	E5	1.0059	1.05258	1.13704	1.06517	0.1646	0.0910866	0.78357
C2_08860W_A	orf19.223	FPK1	1	E6	1.06522	1.00724	1.03929	1.03725	0.090695	0.0527636	1.04242
C3_04550C	orf19.5911	CMK1	1	E7	1.01018	1.01875	1.03518	1.02137	0.043777	0.0305006	1.35875
C4_05030C	orf19.3775	SSK2	1	E8	0.965444	1.00344	0.900883	0.956587	0.220351	-0.0640313	0.656885
C5_02760W	orf19.4297	CKB2	1	E9	1.02303	0.943351	1.05399	1.00679	0.846331	0.00976429	0.0724598
C6_03010W_A	orf19.5580	TEL1	1	E10	1.02997	0.992372	1.09525	1.0392	0.262012	0.0554678	0.581679
CR_00120C_A	orf19.7523	MKC1	1	E11	1.00275	0.915606	0.957699	0.958684	0.17592	-0.0608731	0.754685
CR_03900W_A	orf19.469	HST7	1	E12	0.926104	0.951803	1.094	0.990635	0.866366	-0.0135745	0.0622986
C1_06090C	orf19.2436	SKY1	1	F1	0.955867	1.00244	1.22884	1.06238	0.500546	0.0873046	0.300556
C1_10210C	orf19.4890	CLA4	1	F2	0.599322	0.45419	0.362874	0.472129	0.001555	-1.08275	2.80827
C1_13470W_A	orf19.4979	KNS1	1	F3	1.02105	0.941513	1.09159	1.01805	0.698545	0.0258113	0.155806
C2_03940C_A	orf19.829	SCH9	1	F4	1.08821	1.04574	1.07532	1.06976	0.005183	0.0972843	2.28542
C2_04980C_A	orf19.3530	CKA2	1	F5	1.01726	0.98383	0.90422	0.968436	0.399602	-0.0462713	0.398372
C2_09230C_A	orf19.4084	KIS1	1	F6	1.04251	1.03234	1.09071	1.05519	0.037527	0.0774975	1.42566
C3_05420W	orf19.6980	RTK1	1	F7	0.996551	0.967171	1.01299	0.992236	0.593908	-0.0112442	0.226281
C4_06260W	orf19.2910	PGA43	1	F8	1.0817	0.985965	0.987841	1.0185	0.589732	0.0264492	0.229345
C5_02840C	orf19.4308	HSL1	1	F9	0.71343	0.813797	0.496614	0.674614	0.025434	-0.567867	1.59459
C7_00740W_A	orf19.7044	RIM15	1	F10	0.986987	0.981477	1.16856	1.04568	0.498558	0.0644358	0.302284
CR_00260W_A	orf19.7510	KIN2	1	F11	0.998119	0.851906	1.04066	0.963562	0.55868	-0.05355	0.252837
CR_05940W_A	orf19.460	CEK2	1	F12	0.895	0.984359	1.05128	0.97688	0.636769	-0.0337462	0.196018
C1_06360W	orf19.6275	YPK3	1	G1	1.02588	0.992352	0.963874	0.994034	0.756746	-0.00863276	0.12105
C1_10220C	orf19.4892	TPK1	1	G2	0.946013	0.979755	1.1441	1.02329	0.722635	0.0332148	0.141081
C1_14010W_A	orf19.7208	CSK1	1	G3	1.02826	0.964027	1.00645	0.999578	0.982216	-0.000609294	0.007793
C2_04260W_A	orf19.794	SSN3	1	G4	1.09866	1.05764	1.05528	1.07053	0.007456	0.098321	2.12749
C2_05780C_A	orf19.6889	MKK2	1	G5	0.993037	1.00157	0.938139	0.977582	0.322757	-0.032711	0.491124
C2_10260C_A	orf19.1754	CMK2	1	G6	0.973665	1.03018	1.05455	1.01946	0.462109	0.0278115	0.335256
C3_05740C	orf19.7355	SSN8	1	G7	1.00996	0.979435	1.02808	1.00582	0.703151	0.00837874	0.152951
C4_06480C	orf19.2886	CEK1	1	G8	1.00194	0.988746	0.992293	0.994328	0.223821	-0.0082067	0.650099
C5_03150W	orf19.4347	PRR1	1	G9	1.04499	0.995989	1.04218	1.02772	0.15581	0.0394479	0.807405
C7_01330C_A	orf19.6913	GCN2	1	G10	1.07367	1.19596	1.09257	1.12073	0.033652	0.164441	1.47299
CR_01000C_A	orf19.3256	SLN1	1	G11	1.22294	1.09386	1.12071	1.14584	0.020659	0.196402	1.68489
CR_06000W_A	orf19.451	SOK1	1	G12	0.920921	0.936464	0.945201	0.934195	0.000755	-0.098204	3.12205
C1_06780W	orf19.6232	NPR1	1	H1	0.907202	0.779316	0.926683	0.871067	0.049358	-0.199144	1.30664
C2_00300C_A	orf19.2102	CKB1	1	H3	1.11913	1.15951	1.10667	1.12843	0.001287	0.174323	2.89042
C2_04270W_A	orf19.793	CAK1	1	H4	0.89579	1.0184	0.975373	0.963186	0.363431	-0.0541135	0.439578
C2_06600W_A	orf19.35	SKY2	1	H5	0.97664	1.05	1.0166	1.01441	0.533995	0.0206471	0.272463
C2_10530C_A	orf19.5325	KIN3	1	H6	0.988929	1.03215	1.05474	1.02527	0.260864	0.0360063	0.583586
C3_06070C	orf19.7388	PBS2	1	H7	0.993005	1.13456	0.935522	1.02103	0.740124	0.0300246	0.130696
C5_01320W	orf19.1936	SNF1	1	H8	0.931889	0.964787	0.995388	0.964021	0.121345	-0.0528631	0.915978
C5_04060C_A	orf19.1283	MEC1	1	H9	0.228645	0.190923	0.146036	0.188535	4e-06	-2.4071	5.39794
C7_02220C_A	orf19.6492	(Sc) SAT4	1	H10	1.05228	0.984619	1.11941	1.0521	0.25169	0.0732757	0.599134
CR_02040W_A	orf19.2605	PRK1	1	H11	1.00785	1.11866	1.15495	1.09382	0.101277	0.129379	0.994489
CR_06040W_A	orf19.3854	SAT4	2	A1	0.855269	0.843983	1.01523	0.904828	0.160352	-0.144284	0.794926
CR_07090W_A	orf19.1814	STT4	2	B1	1.21036	1.02563	0.731259	0.989084	0.941388	-0.0158355	0.0262313
CR_08860W_A	orf19.7281	PDK2	2	C1	0.823548	0.741309	0.907105	0.823987	0.02125	-0.279306	1.67264
CR_10660W_A	orf19.7652	CKA1	2	D1	0.807901	0.839709	0.853339	0.83365	0.000246	-0.262486	3.60906

[truncated: 1 more sheets: Minimal Media]
