# Supplementary material for: Systematic analysis of the Candida albicans kinome reveals environmentally contingent protein kinase-mediated regulation of filamentation and biofilm formation in vitro and in vivo
Source: mBio. 2024 Jul 1;15(8):e01249-24. doi: 10.1128/mbio.01249-24 (PMC11323567; doi:10.1128/mbio.01249-24)
Supplement: Table S4 — Summary of PK mutants with growth phenotypes on 10 conditions. [file mbio.01249-24-s0009.xlsx]

## Sheet: Sheet1
Summary of all PK mutants with fitness defects in the tested growth conditions.
30oC	37oC	YP+acetate	YP+glycerol	YP+galactose	pH 4	pH9	YPD+ 1.5M NaCl	YPD+1.5M Sorbitol	YPD+SDS	MM
CKB1	BUD32	PBS2	BUD32	BUD32	BUD32	PBS2	SSK2	BUD32	BUD32	BUD32
FRK1	MEC1	BUD32	SNF1	SNF1	MEC1	HOG1	SNF1	SNF1	MEC1	MEC1
CRK1	CKB1	SNF1	MEC1	SAK1	PBS2	SSK2	HOG1	MEC1	CLA4	CLA4
RAD53	STT4	HOG1	CLA4	MEC1	SAK1	BUD32	BUD32	PBS2
SOK1	IRE1	SSK2	SAK1	CLA4	SNF1	MEC1	PBS2	SAK1
CLA4	TPK1	SAK1		KIN3	HOG1	IRE1	SAT4	SSK2
MSS2	SSK2	MEC1				HSL1	MEC1	STT4
	HOG1	KIN3				CLA4	SAK1	SAT4
	CLA4	CLA4				STT4	KIS1	HSL1
	PBS2	SAT4					STT4	PRR2
	FRK1						CKA2	KIS1
							HSL1
							SSN8
							CRK1
							KIN3
