# Supplementary material for: Systematic analysis of the Candida albicans kinome reveals environmentally contingent protein kinase-mediated regulation of filamentation and biofilm formation in vitro and in vivo
Source: mBio. 2024 Jul 1;15(8):e01249-24. doi: 10.1128/mbio.01249-24 (PMC11323567; doi:10.1128/mbio.01249-24)
Supplement: Table S5 — Summary of filamentation and biofilm phenotypes for all mutants. [file mbio.01249-24-s0010.xlsx]

## Sheet: Sheet1
			Filamentation Phenotype Score								Biofilm Score
			RPMI		RPMI + 10%BCS		Spider Medium		YPD		RPMI+ 10%BCS	Spider Medium
Standard Name:	orf	Systematic Name	30˚C	37˚C	30˚C	37˚C	30˚C	37˚C	30˚C	37˚C	37℃	37℃
sha3∆	orf19.3669	C1_02120C	0	0	0	0	0	0	0	0	0	0
sip3∆	orf19.3047	C1_03450C	0	0	0	0	0	0	0	0	0	0
sps1∆	orf19.3049	C1_03470C	0	0	0	1	0	0	0	0	0	-1
scy1∆	orf19.764	C1_04780C	-1	-1	0	-1	-1	-1	0	0	0	0
iks1∆	orf19.428	C1_05370C	-1	0	0	0	-1	-1	0	0	0	0
sky1∆	orf19.2436	C1_06090C	0	0	-1	-2	-2	-3	0	0	0	-1
ypk3∆	orf19.6275	C1_06360W	0	0	0	1	0	0	0	0	0	0
npr1∆	orf19.6232	C1_06780W	1	0	0	1	-1	0	0	0	0	-1
rck2∆	orf19.2781	C1_07640C	0	0	-1	0	0	0	0	0	0	0
ire1∆	orf19.5068	C1_07970C	-1	-1	-1	-3	-2	-2	0	0	-3	-1
ypk1∆	orf19.399	C1_08540C	-1	0	-1	-1	0	0	0	0	-1	-1
cpp1∆	orf19.4866	C1_10000C	-2	0	-1	-1	-1	0	0	0	0	0
swe1∆	orf19.4867	C1_10010C	-2	-2	-2	-3	-3	-3	0	0	-2	-1
cla4∆	orf19.4890	C1_10210C	-3	-3	-3	-2	-3	-3	0	0	-1	-1
tpk1∆	orf19.4892	C1_10220C	-2	-1	-1	-1	-2	-2	0	0	0	-1
cbk1∆	orf19.4909	C1_10380C_A	-3	-3	-3	-3	-3	-3	0	0	-1	-1
hnt1∆	orf19.2341	C1_10780C_A	0	0	0	0	0	0	0	0	0	0
rio1∆	orf19.2320	C1_10950C_A	-1	0	0	-1	0	-1	0	0	-2	-1
gin4∆	orf19.663	C1_11400C_A	-3	-3	-3	-3	-3	-3	0	0	-1	-1
yak1∆	orf19.5253	C1_12120W_A	0	-1	0	0	-1	-1	0	0	0	0
pkh2∆	orf19.5224	C1_12410C_A	1	-1	0	0	0	-1	0	0	0	0
kns1∆	orf19.4979	C1_13470W_A	0	0	1	0	0	-1	0	0	0	0
csk1∆	orf19.7208	C1_14010W_A	0	0	0	0	0	0	0	0	0	0
ckb1∆	orf19.2102	C2_00300C_A	-2	-3	-1	-2	-3	-3	0	0	0	0
chk1∆	orf19.896	C2_03320W_A	0	1	0	0	0	0	0	0	0	0
hog1∆	orf19.895	C2_03330C_A	-3	-3	-3	-3	-3	-3	0	0	0	0
nnk1∆	orf19.846	C2_03760C_A	0	0	0	0	0	0	0	0	0	0
ste11∆	orf19.844	C2_03770C_A	0	-1	0	0	-1	0	0	0	0	0
ies1∆	orf19.835	C2_03900C_A	0	-1	-2	-2	-2	-2	0	0	0	0
sch9∆	orf19.829	C2_03940C_A	0	-1	-1	-1	-1	0	0	0	0	0
ssn3∆	orf19.794	C2_04260W_A	0	-1	-1	-1	-1	0	0	0	0	0
cak1∆	orf19.793	C2_04270W_A	1	0	0	0	-1	-2	0	0	0	0
rim11∆, rim111∆	orf19.792	C2_04280W_A	-1	-1	-1	-2	-3	-3	0	0	0	0
rim11∆	orf19.791	C2_04290W_A	-1	-1	-1	-2	-3	-3	0	0	0	0
ypl150w∆	orf19.4518	C2_04360W_A	-1	-1	0	-1	-1	0	0	0	0	0
kic1∆	orf19.191	C2_04760W_A	-1	-2	-1	-1	-1	-1	0	0	-3	-3
crk1∆	orf19.3523	C2_04930C_A	0	-1	-1	-1	-2	0	0	0	0	0
cka2∆	orf19.3530	C2_04980C_A	-2	-2	-3	-3	-3	-3	0	0	0	0
mkk2∆	orf19.6889	C2_05780C_A	-1	-1	-1	-1	-1	0	0	0	0	0
sky2∆	orf19.35	C2_06600W_A	1	-1	-1	-1	-2	-2	0	0	0	-2
rck2∆	orf19.2268	C2_07130C_A	0	0	0	0	0	0	0	0	0	0
tpk2∆	orf19.2277	C2_07210C_A	0	0	0	0	0	0	0	0	0	0
mek1∆	orf19.1874	C2_07530C_A	0	0	0	0	1	0	0	0	0	0
yck22∆	orf19.2222	C2_08270C_A	0	0	0	0	-1	0	0	0	0	0
fpk1∆	orf19.223	C2_08860W_A	0	0	1	0	1	0	0	0	0	0
kis1∆	orf19.4084	C2_09230C_A	2	0	1	0	-1	-1	0	0	0	0
cmk2∆	orf19.1754	C2_10260C_A	0	0	0	0	1	0	0	0	0	0
kin3∆	orf19.5325	C2_10530C_A	-1	-1	-1	0	-3	-2	0	0	-1	-2
akl1∆	orf19.5357	C2_10750C_A	0	-1	0	0	0	0	0	0	0	0
hrk1∆	orf19.5408	C3_00550C_A	0	-1	0	0	1	0	0	0	0	0
ctk1∆	orf19.1619	C3_02260C	0	-1	-1	-1	0	-1	0	0	0	0
rad53∆	orf19.6936	C3_03810W	-2	-3	-3	-3	-3	-3	0	0	-1	0
cmk1∆	orf19.5911	C3_04550C	-1	-1	-1	-1	0	0	0	0	-1	0
rtk1∆	orf19.6980	C3_05420W	-1	-1	-1	-1	-1	-1	0	0	0	0
ssn8∆	orf19.7355	C3_05740C	-2	-2	-1	-2	-3	-3	0	0	0	0
pbs2∆	orf19.7388	C3_06070C	-3	-3	-1	-2	-3	-3	0	0	-2	0
fun31∆	orf19.7451	C3_06620W	0	-1	0	0	0	0	0	0	0	0
bub1∆	orf19.2678	C4_03120C	0	0	-1	0	-1	0	0	0	-2	0
atg1∆	orf19.3841	C4_04450C	-1	-2	-1	-1	-2	-2	0	0	0	0
sak1∆	orf19.3840	C4_04460C	-3	-2	-3	-2	-3	-3	0	0	-3	-1
ssk2∆	orf19.3775	C4_05030C	-3	-3	-3	-3	-3	-3	0	0	0	0
pga43∆	orf19.2910	C4_06260W	0	-1	0	0	0	0	0	0	0	0
cek1∆	orf19.2886	C4_06480C	-2	-2	-1	0	-1	0	0	0	0	0
snf1∆	orf19.1936	C5_01320W	1	-2	-2	-2	sick	sick	0	0	-3	-1
cqd2∆	orf19.4144	C5_01490C	0	-1	0	0	0	0	0	0	0	0
cst20∆	orf19.4242	C5_02340C	0	-1	0	0	1	0	0	0	0	0
bud32∆	orf19.4252	C5_02440C	-3	-3	-3	-3	-3	-2	0	0	-3	-3
mcp2-2∆	orf19.4269	C5_02560C	-1	-2	-1	-1	0	0	0	0	0	0
ckb2∆	orf19.4297	C5_02760W	-3	-3	-3	-3	-3	-3	0	0	-2	0
hsl1∆	orf19.4308	C5_02840C	0	-2	0	0	1	-2	0	0	0	0
prr1∆	orf19.4347	C5_03150W	0	-2	-1	-1	-1	0	0	0	0	0
mec1∆	orf19.1283	C5_04060C_A	-2	-3	-1	-1	-3	-3	0	0	-1	-1
mss2∆	orf19.4001	C5_05090W_A	-2	-1	-3	-1	-3	-3	0	0	-1	-1
pkh3∆	orf19.1196	C6_00350W_A	0	0	0	1	1	1	0	0	0	0
vps15∆	orf19.130	C6_01190C_A	-1	-1	0	-1	-2	0	0	0	no growth on YPD plate	no growth on YPD plate
mck1∆	orf19.3459	C6_02190C_A	-1	0	0	0	0	0	0	0	0	0
tel1∆	orf19.5580	C6_03010W_A	0	0	0	1	0	-3	0	0	0	0
rim15∆	orf19.7044	C7_00740W_A	0	0	0	1	0	0	0	0	0	0
gcn2∆	orf19.6913	C7_01330C_A	0	1	-1	0	0	1	0	0	-1	-1
sat4∆	orf19.6492	C7_02220C_A	N/A	N/A	0	N/A	N/A	N/A	0	0	0	0
nik1∆	orf19.5181	C7_02800W_A	0	0	0	0	0	0	0	0	0	0
bck1∆	orf19.5162	C7_02990W_A	-2	-2	-1	-2	-3	-2	0	0	0	0
prr2∆	orf19.1341	C7_03340C_A	-2	-1	-1	-2	-1	-2	0	0	0	0
env7∆	orf19.7164	C7_04110W_A	-1	-1	-1	-1	0	-1	0	0	0	0
mkc1∆	orf19.7523	CR_00120C_A	-2	-1	-1	-1	0	-1	0	0	-1	0
kin2∆	orf19.7510	CR_00260W_A	-2	-1	-2	-1	0	0	0	0	-1	0
sln1∆	orf19.3256	CR_01000C_A	-1	-1	-1	-1	-1	-3	0	0	0	0
prk1∆	orf19.2605	CR_02040W_A	-2	-1	-1	-1	-3	-3	0	0	0	0
frk1∆	orf19.3751	CR_02210W_A	-3	-3	-2	-3	-3	-3	0	0	-1	-1
cex1∆	orf19.3744	CR_02250C_A	0	0	0	0	0	0	0	0	0	0
bcy1∆	orf19.3720	CR_02460W_A	0	0	0	0	0	0	0	0	-1	0
ime2∆	orf19.2395	CR_03290C_A	0	0	0	0	0	1	0	0	-1	0
hst7∆	orf19.469	CR_03900W_A	-1	0	0	0	2	0	0	0	0	0
cek2∆	orf19.460	CR_05940W_A	0	0	1	0	0	1	0	0	0	0
sok1∆	orf19.451	CR_06000W_A	-3	-2	-3	-3	-3	-3	0	0	-1	0
sat4∆	orf19.3854	CR_06040W_A	-1	-1	-1	-1	-2	-1	0	0	-1	0
stt4∆	orf19.1814	CR_07090W_A	-2	-1	-2	-2	-1	-2	0	0	0	0
pdk2∆	orf19.7281	CR_08860W_A	-1	0	0	0	0	1	0	0	0	0
cka1∆	orf19.7652	CR_10660W_A	0	0	0	0	0	0	0	0	-1	0
SN95 reference strain is defined as a "0" score for filamentation in all conditions.
